# Supplementary material for: Interaction between tissue-dwelling helminth and the gut microbiota drives mucosal immunoregulation
Source: NPJ Biofilms Microbiomes. 2023 Jun 24;9:43. doi: 10.1038/s41522-023-00410-7 (PMC10290639; doi:10.1038/s41522-023-00410-7)
Supplement: Supplementary file 3 — Supplementary Data 1 [file 41522_2023_410_MOESM3_ESM.xls]

## Sheet: Table S1-r
Supplementary Data1. The differential analysis of pathways identified by HUMAnN2. Wilcoxon rank sum test (two-sided) was used for the comparison. The p-values for the multiple hypothesis tests were corrected by the False Discovery Rate (FDR) (‘Benjamini-Hochberg’ method).
Pathway	P-value	FDR
UNMAPPED	0.0255954	0.127097
UNINTEGRATED	0.0255954	0.127097
UNINTEGRATED|g__Akkermansia.s__Akkermansia_muciniphila	1	1
UNINTEGRATED|g__Alistipes.s__Alistipes_senegalensis	0.346876	0.507783
UNINTEGRATED|g__Anaerotruncus.s__Anaerotruncus_colihominis	0.197821	0.388011
UNINTEGRATED|g__Anaerotruncus.s__Anaerotruncus_sp_G3_2012	0.382995	0.526648
UNINTEGRATED|g__Bacteroides.s__Bacteroides_intestinalis	0.00114222	0.0146896
UNINTEGRATED|g__Bacteroides.s__Bacteroides_thetaiotaomicron	0.850122	0.929067
UNINTEGRATED|g__Bacteroides.s__Bacteroides_uniformis	0.724146	0.823246
UNINTEGRATED|g__Bacteroides.s__Bacteroides_vulgatus	0.578767	0.709348
UNINTEGRATED|g__Bacteroides.s__Bacteroides_xylanisolvens	0.0184462	0.109909
UNINTEGRATED|g__Burkholderiales_noname.s__Burkholderiales_bacterium_1_1_47	1	1
UNINTEGRATED|g__Candidatus_Arthromitus.s__Candidatus_Arthromitus_sp_SFB_1	0.355967	0.507783
UNINTEGRATED|g__Clostridium.s__Clostridium_sp_ASF356	0.355967	0.507783
UNINTEGRATED|g__Clostridium.s__Clostridium_sp_ASF502	0.823087	0.910482
UNINTEGRATED|g__Dorea.s__Dorea_sp_5_2	0.0254463	0.127097
UNINTEGRATED|g__Enterococcus.s__Enterococcus_faecalis	0.165518	0.35139
UNINTEGRATED|g__Enterococcus.s__Enterococcus_gallinarum	1	1
UNINTEGRATED|g__Enterorhabdus.s__Enterorhabdus_caecimuris	0.418413	0.561566
UNINTEGRATED|g__Escherichia.s__Escherichia_coli	0.0569159	0.183231
UNINTEGRATED|g__Eubacterium.s__Eubacterium_plexicaudatum	0.789751	0.881277
UNINTEGRATED|g__Helicobacter.s__Helicobacter_hepaticus	0.979509	1
UNINTEGRATED|g__Lactobacillus.s__Lactobacillus_murinus	3.75e-05	0.00206137
UNINTEGRATED|g__Lactobacillus.s__Lactobacillus_reuteri	2.54e-05	0.00206137
UNINTEGRATED|g__Mucispirillum.s__Mucispirillum_schaedleri	0.38969	0.530295
UNINTEGRATED|g__Oscillibacter.s__Oscillibacter_sp_1_3	0.517767	0.652859
UNINTEGRATED|g__Parabacteroides.s__Parabacteroides_distasonis	0.31789	0.507783
UNINTEGRATED|g__Parabacteroides.s__Parabacteroides_goldsteinii	0.274513	0.493503
UNINTEGRATED|g__Parabacteroides.s__Parabacteroides_merdae	0.13026	0.303482
UNINTEGRATED|g__Parasutterella.s__Parasutterella_excrementihominis	1	1
UNINTEGRATED|g__Pasteurella.s__Pasteurella_pneumotropica	0.355967	0.507783
UNINTEGRATED|g__Proteus.s__Proteus_mirabilis	0.355967	0.507783
UNINTEGRATED|g__Ruminococcus.s__Ruminococcus_flavefaciens	0.355967	0.507783
UNINTEGRATED|g__Staphylococcus.s__Staphylococcus_lentus	0.165518	0.35139
UNINTEGRATED|g__Streptococcus.s__Streptococcus_thoraltensis	0.856226	0.934934
UNINTEGRATED|unclassified	0.185689	0.374495
1CMET2-PWY: N10-formyl-tetrahydrofolate biosynthesis	0.125399	0.293521
1CMET2-PWY: N10-formyl-tetrahydrofolate biosynthesis|g__Bacteroides.s__Bacteroides_intestinalis	0.0791609	0.224605
1CMET2-PWY: N10-formyl-tetrahydrofolate biosynthesis|g__Bacteroides.s__Bacteroides_thetaiotaomicron	1	1
1CMET2-PWY: N10-formyl-tetrahydrofolate biosynthesis|g__Bacteroides.s__Bacteroides_uniformis	0.724146	0.823246
1CMET2-PWY: N10-formyl-tetrahydrofolate biosynthesis|g__Bacteroides.s__Bacteroides_xylanisolvens	0.165518	0.35139
1CMET2-PWY: N10-formyl-tetrahydrofolate biosynthesis|g__Escherichia.s__Escherichia_coli	1	1
1CMET2-PWY: N10-formyl-tetrahydrofolate biosynthesis|g__Parabacteroides.s__Parabacteroides_distasonis	0.344753	0.507783
1CMET2-PWY: N10-formyl-tetrahydrofolate biosynthesis|unclassified	0.840251	0.91907
3-HYDROXYPHENYLACETATE-DEGRADATION-PWY: 4-hydroxyphenylacetate degradation	0.100143	0.25961
3-HYDROXYPHENYLACETATE-DEGRADATION-PWY: 4-hydroxyphenylacetate degradation|g__Escherichia.s__Escherichia_coli	0.0705164	0.212385
ALL-CHORISMATE-PWY: superpathway of chorismate metabolism	0.355967	0.507783
ANAEROFRUCAT-PWY: homolactic fermentation	0.00348595	0.0321061
ANAEROFRUCAT-PWY: homolactic fermentation|g__Escherichia.s__Escherichia_coli	0.355967	0.507783
ANAEROFRUCAT-PWY: homolactic fermentation|unclassified	0.382506	0.526648
ANAGLYCOLYSIS-PWY: glycolysis III (from glucose)	0.014044	0.0932896
ANAGLYCOLYSIS-PWY: glycolysis III (from glucose)|g__Alistipes.s__Alistipes_senegalensis	0.212296	0.402729
ANAGLYCOLYSIS-PWY: glycolysis III (from glucose)|g__Bacteroides.s__Bacteroides_xylanisolvens	0.0144559	0.094223
ANAGLYCOLYSIS-PWY: glycolysis III (from glucose)|g__Escherichia.s__Escherichia_coli	0.0217589	0.117793
ANAGLYCOLYSIS-PWY: glycolysis III (from glucose)|g__Pasteurella.s__Pasteurella_pneumotropica	0.355967	0.507783
ANAGLYCOLYSIS-PWY: glycolysis III (from glucose)|unclassified	0.199055	0.389829
ARG+POLYAMINE-SYN: superpathway of arginine and polyamine biosynthesis	0.0140291	0.0932896
ARG+POLYAMINE-SYN: superpathway of arginine and polyamine biosynthesis|g__Escherichia.s__Escherichia_coli	0.183961	0.374104
ARGDEG-PWY: superpathway of L-arginine, putrescine, and 4-aminobutanoate degradation	0.0619806	0.194512
ARGDEG-PWY: superpathway of L-arginine, putrescine, and 4-aminobutanoate degradation|g__Escherichia.s__Escherichia_coli	0.0705164	0.212385
ARGININE-SYN4-PWY: L-ornithine de novo biosynthesis	0.112933	0.275503
ARGININE-SYN4-PWY: L-ornithine de novo biosynthesis|g__Bacteroides.s__Bacteroides_intestinalis	0.0075025	0.0599728
ARGININE-SYN4-PWY: L-ornithine de novo biosynthesis|g__Bacteroides.s__Bacteroides_thetaiotaomicron	0.944635	1
ARGININE-SYN4-PWY: L-ornithine de novo biosynthesis|g__Bacteroides.s__Bacteroides_uniformis	0.879847	0.948503
ARGININE-SYN4-PWY: L-ornithine de novo biosynthesis|g__Bacteroides.s__Bacteroides_xylanisolvens	0.00167769	0.0187048
ARGININE-SYN4-PWY: L-ornithine de novo biosynthesis|unclassified	0.000493	0.00688642
ARGSYN-PWY: L-arginine biosynthesis I (via L-ornithine)	0.0101686	0.075581
ARGSYN-PWY: L-arginine biosynthesis I (via L-ornithine)|g__Escherichia.s__Escherichia_coli	0.0243347	0.127097
ARGSYN-PWY: L-arginine biosynthesis I (via L-ornithine)|unclassified	0.425896	0.56801
ARGSYNBSUB-PWY: L-arginine biosynthesis II (acetyl cycle)	0.578767	0.709348
ARGSYNBSUB-PWY: L-arginine biosynthesis II (acetyl cycle)|g__Escherichia.s__Escherichia_coli	0.0421012	0.165046
ARGSYNBSUB-PWY: L-arginine biosynthesis II (acetyl cycle)|unclassified	0.443977	0.586586
ARO-PWY: chorismate biosynthesis I	0.0811401	0.226657
ARO-PWY: chorismate biosynthesis I|g__Clostridium.s__Clostridium_sp_ASF502	0.967438	1
ARO-PWY: chorismate biosynthesis I|g__Escherichia.s__Escherichia_coli	0.371914	0.51802
ARO-PWY: chorismate biosynthesis I|g__Eubacterium.s__Eubacterium_plexicaudatum	0.36914	0.516146
ARO-PWY: chorismate biosynthesis I|unclassified	0.724146	0.823246
ASPASN-PWY: superpathway of L-aspartate and L-asparagine biosynthesis	0.0190987	0.110338
ASPASN-PWY: superpathway of L-aspartate and L-asparagine biosynthesis|g__Bacteroides.s__Bacteroides_thetaiotaomicron	0.465889	0.609464
ASPASN-PWY: superpathway of L-aspartate and L-asparagine biosynthesis|g__Bacteroides.s__Bacteroides_xylanisolvens	0.00336158	0.0314159
ASPASN-PWY: superpathway of L-aspartate and L-asparagine biosynthesis|g__Escherichia.s__Escherichia_coli	0.017634	0.107238
ASPASN-PWY: superpathway of L-aspartate and L-asparagine biosynthesis|g__Pasteurella.s__Pasteurella_pneumotropica	0.355967	0.507783
ASPASN-PWY: superpathway of L-aspartate and L-asparagine biosynthesis|unclassified	0.38969	0.530295
AST-PWY: L-arginine degradation II (AST pathway)	0.373333	0.51802
AST-PWY: L-arginine degradation II (AST pathway)|g__Escherichia.s__Escherichia_coli	0.294938	0.507783
BIOTIN-BIOSYNTHESIS-PWY: biotin biosynthesis I	0.0149468	0.0954642
BIOTIN-BIOSYNTHESIS-PWY: biotin biosynthesis I|g__Escherichia.s__Escherichia_coli	0.0459238	0.174236
BIOTIN-BIOSYNTHESIS-PWY: biotin biosynthesis I|unclassified	0.136092	0.313356
BRANCHED-CHAIN-AA-SYN-PWY: superpathway of branched amino acid biosynthesis	0.112933	0.275503
BRANCHED-CHAIN-AA-SYN-PWY: superpathway of branched amino acid biosynthesis|g__Escherichia.s__Escherichia_coli	0.204704	0.391568
BRANCHED-CHAIN-AA-SYN-PWY: superpathway of branched amino acid biosynthesis|unclassified	0.801042	0.887641
CALVIN-PWY: Calvin-Benson-Bassham cycle	0.479323	0.623561
CALVIN-PWY: Calvin-Benson-Bassham cycle|unclassified	0.00286945	0.0280544
CENTFERM-PWY: pyruvate fermentation to butanoate	0.0213449	0.117793
CENTFERM-PWY: pyruvate fermentation to butanoate|unclassified	0.0185055	0.109909
CITRULBIO-PWY: L-citrulline biosynthesis	0.959818	1
CITRULBIO-PWY: L-citrulline biosynthesis|unclassified	0.915064	0.979868
COA-PWY-1: coenzyme A biosynthesis II (mammalian)	0.000228	0.00380764
COA-PWY-1: coenzyme A biosynthesis II (mammalian)|g__Anaerotruncus.s__Anaerotruncus_colihominis	0.654766	0.763493
COA-PWY-1: coenzyme A biosynthesis II (mammalian)|g__Anaerotruncus.s__Anaerotruncus_sp_G3_2012	0.028333	0.136406
COA-PWY-1: coenzyme A biosynthesis II (mammalian)|g__Bacteroides.s__Bacteroides_intestinalis	0.0373491	0.15433
COA-PWY-1: coenzyme A biosynthesis II (mammalian)|g__Bacteroides.s__Bacteroides_thetaiotaomicron	0.709427	0.813058
COA-PWY-1: coenzyme A biosynthesis II (mammalian)|g__Bacteroides.s__Bacteroides_vulgatus	0.917518	0.979868
COA-PWY-1: coenzyme A biosynthesis II (mammalian)|g__Bacteroides.s__Bacteroides_xylanisolvens	0.00397407	0.0363384
COA-PWY-1: coenzyme A biosynthesis II (mammalian)|g__Clostridium.s__Clostridium_sp_ASF356	0.355967	0.507783
COA-PWY-1: coenzyme A biosynthesis II (mammalian)|g__Clostridium.s__Clostridium_sp_ASF502	0.55104	0.685296
COA-PWY-1: coenzyme A biosynthesis II (mammalian)|g__Dorea.s__Dorea_sp_5_2	0.251853	0.459431
COA-PWY-1: coenzyme A biosynthesis II (mammalian)|g__Enterococcus.s__Enterococcus_gallinarum	0.355967	0.507783
COA-PWY-1: coenzyme A biosynthesis II (mammalian)|g__Enterorhabdus.s__Enterorhabdus_caecimuris	0.685536	0.794817
COA-PWY-1: coenzyme A biosynthesis II (mammalian)|g__Escherichia.s__Escherichia_coli	0.0160004	0.101683
COA-PWY-1: coenzyme A biosynthesis II (mammalian)|g__Lactobacillus.s__Lactobacillus_murinus	0.00013	0.00254937
COA-PWY-1: coenzyme A biosynthesis II (mammalian)|g__Lactobacillus.s__Lactobacillus_reuteri	6.31e-05	0.00206137
COA-PWY-1: coenzyme A biosynthesis II (mammalian)|g__Parabacteroides.s__Parabacteroides_goldsteinii	0.517767	0.652859
COA-PWY-1: coenzyme A biosynthesis II (mammalian)|unclassified	1	1
COA-PWY: coenzyme A biosynthesis I	5.77e-06	0.00206137
COA-PWY: coenzyme A biosynthesis I|g__Anaerotruncus.s__Anaerotruncus_colihominis	0.601895	0.727195
COA-PWY: coenzyme A biosynthesis I|g__Bacteroides.s__Bacteroides_xylanisolvens	0.00283627	0.0280544
COA-PWY: coenzyme A biosynthesis I|g__Enterococcus.s__Enterococcus_gallinarum	0.355967	0.507783
COA-PWY: coenzyme A biosynthesis I|g__Escherichia.s__Escherichia_coli	0.013092	0.0904345
COA-PWY: coenzyme A biosynthesis I|g__Lactobacillus.s__Lactobacillus_reuteri	6.31e-05	0.00206137
COA-PWY: coenzyme A biosynthesis I|unclassified	0.578767	0.709348
COBALSYN-PWY: adenosylcobalamin salvage from cobinamide I	0.130609	0.303482
COBALSYN-PWY: adenosylcobalamin salvage from cobinamide I|g__Escherichia.s__Escherichia_coli	0.227097	0.427616
COLANSYN-PWY: colanic acid building blocks biosynthesis	0.000399	0.00573442
COLANSYN-PWY: colanic acid building blocks biosynthesis|g__Escherichia.s__Escherichia_coli	0.109791	0.275503
COLANSYN-PWY: colanic acid building blocks biosynthesis|unclassified	0.00016	0.00289892
COMPLETE-ARO-PWY: superpathway of aromatic amino acid biosynthesis	0.101431	0.25961
COMPLETE-ARO-PWY: superpathway of aromatic amino acid biosynthesis|g__Clostridium.s__Clostridium_sp_ASF502	1	1
COMPLETE-ARO-PWY: superpathway of aromatic amino acid biosynthesis|g__Escherichia.s__Escherichia_coli	0.769768	0.859732
COMPLETE-ARO-PWY: superpathway of aromatic amino acid biosynthesis|g__Eubacterium.s__Eubacterium_plexicaudatum	0.36914	0.516146
COMPLETE-ARO-PWY: superpathway of aromatic amino acid biosynthesis|unclassified	0.801042	0.887641
DAPLYSINESYN-PWY: L-lysine biosynthesis I	0.000698	0.00953751
DAPLYSINESYN-PWY: L-lysine biosynthesis I|g__Escherichia.s__Escherichia_coli	0.0225337	0.119335
DAPLYSINESYN-PWY: L-lysine biosynthesis I|unclassified	0.465889	0.609464
DENOVOPURINE2-PWY: superpathway of purine nucleotides de novo biosynthesis II	0.0722612	0.214589
DENOVOPURINE2-PWY: superpathway of purine nucleotides de novo biosynthesis II|unclassified	0.000384	0.00573442
DTDPRHAMSYN-PWY: dTDP-L-rhamnose biosynthesis I	0.0568071	0.183231
DTDPRHAMSYN-PWY: dTDP-L-rhamnose biosynthesis I|g__Bacteroides.s__Bacteroides_xylanisolvens	0.00165364	0.0187048
DTDPRHAMSYN-PWY: dTDP-L-rhamnose biosynthesis I|g__Lactobacillus.s__Lactobacillus_reuteri	6.31e-05	0.00206137
DTDPRHAMSYN-PWY: dTDP-L-rhamnose biosynthesis I|unclassified	0.0255954	0.127097
ECASYN-PWY: enterobacterial common antigen biosynthesis	0.0217589	0.117793
ECASYN-PWY: enterobacterial common antigen biosynthesis|g__Escherichia.s__Escherichia_coli	0.00883207	0.0684486
ENTBACSYN-PWY: enterobactin biosynthesis	0.208819	0.396724
ENTBACSYN-PWY: enterobactin biosynthesis|g__Escherichia.s__Escherichia_coli	0.169874	0.354394
FAO-PWY: fatty acid &beta;-oxidation I	0.195492	0.385225
FAO-PWY: fatty acid &beta;-oxidation I|g__Escherichia.s__Escherichia_coli	0.0477343	0.177762
FASYN-ELONG-PWY: fatty acid elongation -- saturated	0.0129389	0.0898655
FASYN-ELONG-PWY: fatty acid elongation -- saturated|g__Escherichia.s__Escherichia_coli	0.0524938	0.177762
FASYN-ELONG-PWY: fatty acid elongation -- saturated|unclassified	0.0518362	0.177762
FASYN-INITIAL-PWY: superpathway of fatty acid biosynthesis initiation (E. coli)	0.0149468	0.0954642
FASYN-INITIAL-PWY: superpathway of fatty acid biosynthesis initiation (E. coli)|g__Escherichia.s__Escherichia_coli	0.0997076	0.25961
FASYN-INITIAL-PWY: superpathway of fatty acid biosynthesis initiation (E. coli)|unclassified	0.0518362	0.177762
FERMENTATION-PWY: mixed acid fermentation	0.197123	0.387239
FOLSYN-PWY: superpathway of tetrahydrofolate biosynthesis and salvage	0.0164085	0.101734
FOLSYN-PWY: superpathway of tetrahydrofolate biosynthesis and salvage|g__Escherichia.s__Escherichia_coli	0.237352	0.441135
FUC-RHAMCAT-PWY: superpathway of fucose and rhamnose degradation	0.1125	0.275503
FUC-RHAMCAT-PWY: superpathway of fucose and rhamnose degradation|g__Escherichia.s__Escherichia_coli	0.0697254	0.212385
FUC-RHAMCAT-PWY: superpathway of fucose and rhamnose degradation|unclassified	0.355967	0.507783
FUCCAT-PWY: fucose degradation	0.134613	0.311644
FUCCAT-PWY: fucose degradation|g__Escherichia.s__Escherichia_coli	0.228415	0.428193
FUCCAT-PWY: fucose degradation|unclassified	0.0791609	0.224605
GALACT-GLUCUROCAT-PWY: superpathway of hexuronide and hexuronate degradation	0.0908473	0.241562
GALACT-GLUCUROCAT-PWY: superpathway of hexuronide and hexuronate degradation|g__Escherichia.s__Escherichia_coli	0.245734	0.449394
GALACT-GLUCUROCAT-PWY: superpathway of hexuronide and hexuronate degradation|unclassified	0.101431	0.25961
GALACTARDEG-PWY: D-galactarate degradation I	0.120327	0.286396
GALACTARDEG-PWY: D-galactarate degradation I|g__Escherichia.s__Escherichia_coli	0.0465948	0.174696
GALACTARDEG-PWY: D-galactarate degradation I|unclassified	1	1
GALACTUROCAT-PWY: D-galacturonate degradation I	0.959818	1
GALACTUROCAT-PWY: D-galacturonate degradation I|g__Escherichia.s__Escherichia_coli	0.107359	0.27182
GALACTUROCAT-PWY: D-galacturonate degradation I|unclassified	0.310733	0.507783
GLCMANNANAUT-PWY: superpathway of N-acetylglucosamine, N-acetylmannosamine and N-acetylneuraminate degradation	0.959818	1
GLCMANNANAUT-PWY: superpathway of N-acetylglucosamine, N-acetylmannosamine and N-acetylneuraminate degradation|g__Escherichia.s__Escherichia_coli	0.132429	0.307149
GLCMANNANAUT-PWY: superpathway of N-acetylglucosamine, N-acetylmannosamine and N-acetylneuraminate degradation|unclassified	0.185689	0.374495
GLUCARDEG-PWY: D-glucarate degradation I	0.233676	0.436127
GLUCARDEG-PWY: D-glucarate degradation I|g__Escherichia.s__Escherichia_coli	0.0337551	0.151391
GLUCARDEG-PWY: D-glucarate degradation I|unclassified	1	1
GLUCARGALACTSUPER-PWY: superpathway of D-glucarate and D-galactarate degradation	0.120327	0.286396
GLUCARGALACTSUPER-PWY: superpathway of D-glucarate and D-galactarate degradation|g__Escherichia.s__Escherichia_coli	0.0465948	0.174696
GLUCARGALACTSUPER-PWY: superpathway of D-glucarate and D-galactarate degradation|unclassified	1	1
GLUCONEO-PWY: gluconeogenesis I	0.959818	1
GLUCONEO-PWY: gluconeogenesis I|unclassified	0.227926	0.428193
GLUCOSE1PMETAB-PWY: glucose and glucose-1-phosphate degradation	0.0623099	0.194584
GLUCOSE1PMETAB-PWY: glucose and glucose-1-phosphate degradation|g__Escherichia.s__Escherichia_coli	0.032959	0.14961
GLUCUROCAT-PWY: superpathway of &beta;-D-glucuronide and D-glucuronate degradation	0.203542	0.391568
GLUCUROCAT-PWY: superpathway of &beta;-D-glucuronide and D-glucuronate degradation|g__Escherichia.s__Escherichia_coli	0.119379	0.285209
GLUCUROCAT-PWY: superpathway of &beta;-D-glucuronide and D-glucuronate degradation|unclassified	0.0641665	0.197471
GLUDEG-I-PWY: GABA shunt	0.163628	0.35139
GLUTORN-PWY: L-ornithine biosynthesis	0.00607503	0.0511349
GLUTORN-PWY: L-ornithine biosynthesis|g__Escherichia.s__Escherichia_coli	0.0265248	0.129665
GLUTORN-PWY: L-ornithine biosynthesis|unclassified	0.396659	0.53805
GLYCOCAT-PWY: glycogen degradation I (bacterial)	0.165445	0.35139
GLYCOGENSYNTH-PWY: glycogen biosynthesis I (from ADP-D-Glucose)	0.00724381	0.0593993
GLYCOGENSYNTH-PWY: glycogen biosynthesis I (from ADP-D-Glucose)|g__Escherichia.s__Escherichia_coli	0.0281575	0.136077
GLYCOGENSYNTH-PWY: glycogen biosynthesis I (from ADP-D-Glucose)|unclassified	0.0294758	0.137735
GLYCOL-GLYOXDEG-PWY: superpathway of glycol metabolism and degradation	0.053988	0.179377
GLYCOL-GLYOXDEG-PWY: superpathway of glycol metabolism and degradation|g__Escherichia.s__Escherichia_coli	0.0879235	0.238784
GLYCOLYSIS-E-D: superpathway of glycolysis and Entner-Doudoroff	0.013818	0.0932896
GLYCOLYSIS-E-D: superpathway of glycolysis and Entner-Doudoroff|g__Escherichia.s__Escherichia_coli	0.0281575	0.136077
GLYCOLYSIS-E-D: superpathway of glycolysis and Entner-Doudoroff|unclassified	0.355967	0.507783
GLYCOLYSIS-TCA-GLYOX-BYPASS: superpathway of glycolysis, pyruvate dehydrogenase, TCA, and glyoxylate bypass	0.0505342	0.177762
GLYCOLYSIS-TCA-GLYOX-BYPASS: superpathway of glycolysis, pyruvate dehydrogenase, TCA, and glyoxylate bypass|g__Escherichia.s__Escherichia_coli	0.02422	0.127097
GLYCOLYSIS: glycolysis I (from glucose 6-phosphate)	0.0501402	0.177762
GLYCOLYSIS: glycolysis I (from glucose 6-phosphate)|g__Escherichia.s__Escherichia_coli	0.0221352	0.117793
GLYCOLYSIS: glycolysis I (from glucose 6-phosphate)|unclassified	0.32905	0.507783
GLYOXYLATE-BYPASS: glyoxylate cycle	0.0290194	0.137735
GLYOXYLATE-BYPASS: glyoxylate cycle|g__Escherichia.s__Escherichia_coli	0.0265248	0.129665
GOLPDLCAT-PWY: superpathway of glycerol degradation to 1,3-propanediol	0.0255995	0.127097
GOLPDLCAT-PWY: superpathway of glycerol degradation to 1,3-propanediol|unclassified	0.355967	0.507783
HCAMHPDEG-PWY: 3-phenylpropanoate and 3-(3-hydroxyphenyl)propanoate degradation to 2-oxopent-4-enoate	0.054194	0.179377
HCAMHPDEG-PWY: 3-phenylpropanoate and 3-(3-hydroxyphenyl)propanoate degradation to 2-oxopent-4-enoate|g__Escherichia.s__Escherichia_coli	0.0610342	0.19343
HEME-BIOSYNTHESIS-II: heme biosynthesis I (aerobic)	0.0383397	0.156626
HEMESYN2-PWY: heme biosynthesis II (anaerobic)	0.578767	0.709348
HEMESYN2-PWY: heme biosynthesis II (anaerobic)|g__Escherichia.s__Escherichia_coli	0.310961	0.507783
HEMESYN2-PWY: heme biosynthesis II (anaerobic)|unclassified	0.355967	0.507783
HEXITOLDEGSUPER-PWY: superpathway of hexitol degradation (bacteria)	0.758276	0.853649
HEXITOLDEGSUPER-PWY: superpathway of hexitol degradation (bacteria)|unclassified	0.28852	0.505805
HISDEG-PWY: L-histidine degradation I	0.0501402	0.177762
HISDEG-PWY: L-histidine degradation I|unclassified	0.879847	0.948503
HISTSYN-PWY: L-histidine biosynthesis	0.919734	0.979868
HISTSYN-PWY: L-histidine biosynthesis|g__Anaerotruncus.s__Anaerotruncus_sp_G3_2012	0.0361976	0.15433
HISTSYN-PWY: L-histidine biosynthesis|g__Bacteroides.s__Bacteroides_thetaiotaomicron	0.693672	0.800778
HISTSYN-PWY: L-histidine biosynthesis|g__Clostridium.s__Clostridium_sp_ASF356	0.355967	0.507783
HISTSYN-PWY: L-histidine biosynthesis|g__Escherichia.s__Escherichia_coli	0.114001	0.277047
HISTSYN-PWY: L-histidine biosynthesis|g__Mucispirillum.s__Mucispirillum_schaedleri	0.701247	0.807323
HISTSYN-PWY: L-histidine biosynthesis|unclassified	0.959818	1
HOMOSER-METSYN-PWY: L-methionine biosynthesis I	0.919734	0.979868
HOMOSER-METSYN-PWY: L-methionine biosynthesis I|g__Escherichia.s__Escherichia_coli	0.0193727	0.110913
HOMOSER-METSYN-PWY: L-methionine biosynthesis I|unclassified	0.649848	0.763361
HSERMETANA-PWY: L-methionine biosynthesis III	0.959818	1
HSERMETANA-PWY: L-methionine biosynthesis III|unclassified	0.557477	0.691798
ILEUSYN-PWY: L-isoleucine biosynthesis I (from threonine)	0.362158	0.514304
ILEUSYN-PWY: L-isoleucine biosynthesis I (from threonine)|g__Escherichia.s__Escherichia_coli	0.227097	0.427616
ILEUSYN-PWY: L-isoleucine biosynthesis I (from threonine)|unclassified	0.242784	0.445923
KDO-NAGLIPASYN-PWY: superpathway of (Kdo)2-lipid A biosynthesis	0.0121983	0.0875936
KDO-NAGLIPASYN-PWY: superpathway of (Kdo)2-lipid A biosynthesis|g__Escherichia.s__Escherichia_coli	0.278849	0.499883
KETOGLUCONMET-PWY: ketogluconate metabolism	0.165518	0.35139
LACTOSECAT-PWY: lactose and galactose degradation I	0.0532866	0.177762
LACTOSECAT-PWY: lactose and galactose degradation I|g__Enterococcus.s__Enterococcus_faecalis	0.165518	0.35139
LACTOSECAT-PWY: lactose and galactose degradation I|g__Staphylococcus.s__Staphylococcus_lentus	0.355967	0.507783
LPSSYN-PWY: superpathway of lipopolysaccharide biosynthesis	0.0615538	0.194131
LPSSYN-PWY: superpathway of lipopolysaccharide biosynthesis|g__Escherichia.s__Escherichia_coli	0.189615	0.376564
MET-SAM-PWY: superpathway of S-adenosyl-L-methionine biosynthesis	0.919734	0.979868
MET-SAM-PWY: superpathway of S-adenosyl-L-methionine biosynthesis|g__Escherichia.s__Escherichia_coli	0.57931	0.709348
MET-SAM-PWY: superpathway of S-adenosyl-L-methionine biosynthesis|unclassified	0.511438	0.652859
METHGLYUT-PWY: superpathway of methylglyoxal degradation	0.385352	0.526648
METHGLYUT-PWY: superpathway of methylglyoxal degradation|g__Escherichia.s__Escherichia_coli	0.205181	0.391568
METSYN-PWY: L-homoserine and L-methionine biosynthesis	1	1
METSYN-PWY: L-homoserine and L-methionine biosynthesis|g__Escherichia.s__Escherichia_coli	0.57931	0.709348
METSYN-PWY: L-homoserine and L-methionine biosynthesis|unclassified	0.649848	0.763361
NAD-BIOSYNTHESIS-II: NAD salvage pathway II	0.27862	0.499883
NAD-BIOSYNTHESIS-II: NAD salvage pathway II|g__Escherichia.s__Escherichia_coli	0.14858	0.336846
NAGLIPASYN-PWY: lipid IVA biosynthesis	0.0505342	0.177762
NAGLIPASYN-PWY: lipid IVA biosynthesis|g__Burkholderiales_noname.s__Burkholderiales_bacterium_1_1_47	0.355967	0.507783
NAGLIPASYN-PWY: lipid IVA biosynthesis|g__Escherichia.s__Escherichia_coli	0.0217589	0.117793
NAGLIPASYN-PWY: lipid IVA biosynthesis|g__Parasutterella.s__Parasutterella_excrementihominis	0.355967	0.507783
NONMEVIPP-PWY: methylerythritol phosphate pathway I	0.0908473	0.241562
NONMEVIPP-PWY: methylerythritol phosphate pathway I|g__Akkermansia.s__Akkermansia_muciniphila	0.355967	0.507783
NONMEVIPP-PWY: methylerythritol phosphate pathway I|g__Bacteroides.s__Bacteroides_vulgatus	0.796954	0.886581
NONMEVIPP-PWY: methylerythritol phosphate pathway I|g__Bacteroides.s__Bacteroides_xylanisolvens	0.0075025	0.0599728
NONMEVIPP-PWY: methylerythritol phosphate pathway I|g__Burkholderiales_noname.s__Burkholderiales_bacterium_1_1_47	0.355967	0.507783
NONMEVIPP-PWY: methylerythritol phosphate pathway I|g__Clostridium.s__Clostridium_sp_ASF356	0.355967	0.507783
NONMEVIPP-PWY: methylerythritol phosphate pathway I|g__Clostridium.s__Clostridium_sp_ASF502	0.644086	0.763361
NONMEVIPP-PWY: methylerythritol phosphate pathway I|g__Dorea.s__Dorea_sp_5_2	0.0532866	0.177762
NONMEVIPP-PWY: methylerythritol phosphate pathway I|g__Eubacterium.s__Eubacterium_plexicaudatum	0.36914	0.516146
NONMEVIPP-PWY: methylerythritol phosphate pathway I|g__Mucispirillum.s__Mucispirillum_schaedleri	0.297735	0.507783
NONMEVIPP-PWY: methylerythritol phosphate pathway I|g__Oscillibacter.s__Oscillibacter_sp_1_3	0.355967	0.507783
NONMEVIPP-PWY: methylerythritol phosphate pathway I|g__Parasutterella.s__Parasutterella_excrementihominis	0.355967	0.507783
NONMEVIPP-PWY: methylerythritol phosphate pathway I|unclassified	0.38969	0.530295
NONOXIPENT-PWY: pentose phosphate pathway (non-oxidative branch)	0.286858	0.504283
NONOXIPENT-PWY: pentose phosphate pathway (non-oxidative branch)|g__Bacteroides.s__Bacteroides_thetaiotaomicron	0.344753	0.507783
NONOXIPENT-PWY: pentose phosphate pathway (non-oxidative branch)|g__Bacteroides.s__Bacteroides_xylanisolvens	0.00140113	0.0160436
NONOXIPENT-PWY: pentose phosphate pathway (non-oxidative branch)|g__Clostridium.s__Clostridium_sp_ASF356	0.355967	0.507783
NONOXIPENT-PWY: pentose phosphate pathway (non-oxidative branch)|unclassified	0.0164087	0.101734
OANTIGEN-PWY: O-antigen building blocks biosynthesis (E. coli)	0.000172	0.00304224
OANTIGEN-PWY: O-antigen building blocks biosynthesis (E. coli)|g__Lactobacillus.s__Lactobacillus_reuteri	6.31e-05	0.00206137
ORNARGDEG-PWY: superpathway of L-arginine and L-ornithine degradation	0.0619806	0.194512
ORNARGDEG-PWY: superpathway of L-arginine and L-ornithine degradation|g__Escherichia.s__Escherichia_coli	0.0705164	0.212385
ORNDEG-PWY: superpathway of ornithine degradation	0.0870928	0.238054
ORNDEG-PWY: superpathway of ornithine degradation|g__Escherichia.s__Escherichia_coli	0.0870928	0.238054
P105-PWY: TCA cycle IV (2-oxoglutarate decarboxylase)	0.0632686	0.196612
P105-PWY: TCA cycle IV (2-oxoglutarate decarboxylase)|g__Escherichia.s__Escherichia_coli	0.10172	0.25961
P108-PWY: pyruvate fermentation to propanoate I	0.237401	0.441135
P108-PWY: pyruvate fermentation to propanoate I|unclassified	0.355967	0.507783
P161-PWY: acetylene degradation	0.544604	0.679286
P161-PWY: acetylene degradation|unclassified	0.0811401	0.226657
P162-PWY: L-glutamate degradation V (via hydroxyglutarate)	0.801042	0.887641
P162-PWY: L-glutamate degradation V (via hydroxyglutarate)|unclassified	0.840251	0.91907
P164-PWY: purine nucleobases degradation I (anaerobic)	0.938315	0.997991
P164-PWY: purine nucleobases degradation I (anaerobic)|unclassified	0.245718	0.449394
P185-PWY: formaldehyde assimilation III (dihydroxyacetone cycle)	0.36914	0.516146
P185-PWY: formaldehyde assimilation III (dihydroxyacetone cycle)|unclassified	0.644086	0.763361
P23-PWY: reductive TCA cycle I	0.644086	0.763361
P4-PWY: superpathway of L-lysine, L-threonine and L-methionine biosynthesis I	0.034408	0.151671
P4-PWY: superpathway of L-lysine, L-threonine and L-methionine biosynthesis I|g__Escherichia.s__Escherichia_coli	1	1
P42-PWY: incomplete reductive TCA cycle	0.286858	0.504283
P42-PWY: incomplete reductive TCA cycle|unclassified	0.46816	0.611519
P441-PWY: superpathway of N-acetylneuraminate degradation	0.959818	1
P441-PWY: superpathway of N-acetylneuraminate degradation|unclassified	0.860603	0.938101
P461-PWY: hexitol fermentation to lactate, formate, ethanol and acetate	1	1
P461-PWY: hexitol fermentation to lactate, formate, ethanol and acetate|g__Escherichia.s__Escherichia_coli	0.200601	0.391568
P461-PWY: hexitol fermentation to lactate, formate, ethanol and acetate|unclassified	0.860603	0.938101
PANTO-PWY: phosphopantothenate biosynthesis I	0.0568071	0.183231
PANTO-PWY: phosphopantothenate biosynthesis I|g__Bacteroides.s__Bacteroides_intestinalis	0.017088	0.104418
PANTO-PWY: phosphopantothenate biosynthesis I|g__Bacteroides.s__Bacteroides_thetaiotaomicron	0.86415	0.941161
PANTO-PWY: phosphopantothenate biosynthesis I|g__Bacteroides.s__Bacteroides_uniformis	0.801042	0.887641
PANTO-PWY: phosphopantothenate biosynthesis I|g__Bacteroides.s__Bacteroides_vulgatus	0.959073	1
PANTO-PWY: phosphopantothenate biosynthesis I|g__Bacteroides.s__Bacteroides_xylanisolvens	0.0020037	0.0212226
PANTO-PWY: phosphopantothenate biosynthesis I|g__Burkholderiales_noname.s__Burkholderiales_bacterium_1_1_47	0.355967	0.507783
PANTO-PWY: phosphopantothenate biosynthesis I|g__Clostridium.s__Clostridium_sp_ASF356	0.355967	0.507783
PANTO-PWY: phosphopantothenate biosynthesis I|g__Enterorhabdus.s__Enterorhabdus_caecimuris	0.724146	0.823246
PANTO-PWY: phosphopantothenate biosynthesis I|g__Escherichia.s__Escherichia_coli	0.0768641	0.224069
PANTO-PWY: phosphopantothenate biosynthesis I|g__Eubacterium.s__Eubacterium_plexicaudatum	0.205181	0.391568
PANTO-PWY: phosphopantothenate biosynthesis I|g__Mucispirillum.s__Mucispirillum_schaedleri	0.149632	0.338403
PANTO-PWY: phosphopantothenate biosynthesis I|g__Parabacteroides.s__Parabacteroides_distasonis	0.344753	0.507783
PANTO-PWY: phosphopantothenate biosynthesis I|g__Parabacteroides.s__Parabacteroides_goldsteinii	0.115139	0.279279
PANTO-PWY: phosphopantothenate biosynthesis I|g__Parabacteroides.s__Parabacteroides_merdae	0.271455	0.488696
PANTO-PWY: phosphopantothenate biosynthesis I|g__Parasutterella.s__Parasutterella_excrementihominis	0.355967	0.507783
PANTO-PWY: phosphopantothenate biosynthesis I|unclassified	0.879847	0.948503
PANTOSYN-PWY: pantothenate and coenzyme A biosynthesis I	8.65e-06	0.00206137
PANTOSYN-PWY: pantothenate and coenzyme A biosynthesis I|g__Bacteroides.s__Bacteroides_xylanisolvens	0.0020037	0.0212226
PANTOSYN-PWY: pantothenate and coenzyme A biosynthesis I|g__Escherichia.s__Escherichia_coli	0.128028	0.299123
PANTOSYN-PWY: pantothenate and coenzyme A biosynthesis I|unclassified	0.362158	0.514304
PENTOSE-P-PWY: pentose phosphate pathway	0.000147	0.00279495
PENTOSE-P-PWY: pentose phosphate pathway|unclassified	0.517767	0.652859
PEPTIDOGLYCANSYN-PWY: peptidoglycan biosynthesis I (meso-diaminopimelate containing)	0.0908473	0.241562
PEPTIDOGLYCANSYN-PWY: peptidoglycan biosynthesis I (meso-diaminopimelate containing)|g__Anaerotruncus.s__Anaerotruncus_colihominis	0.355967	0.507783
PEPTIDOGLYCANSYN-PWY: peptidoglycan biosynthesis I (meso-diaminopimelate containing)|g__Anaerotruncus.s__Anaerotruncus_sp_G3_2012	0.135623	0.313356
PEPTIDOGLYCANSYN-PWY: peptidoglycan biosynthesis I (meso-diaminopimelate containing)|g__Bacteroides.s__Bacteroides_uniformis	0.840251	0.91907
PEPTIDOGLYCANSYN-PWY: peptidoglycan biosynthesis I (meso-diaminopimelate containing)|g__Bacteroides.s__Bacteroides_vulgatus	0.979509	1
PEPTIDOGLYCANSYN-PWY: peptidoglycan biosynthesis I (meso-diaminopimelate containing)|g__Bacteroides.s__Bacteroides_xylanisolvens	0.00313606	0.0297458
PEPTIDOGLYCANSYN-PWY: peptidoglycan biosynthesis I (meso-diaminopimelate containing)|g__Clostridium.s__Clostridium_sp_ASF356	0.355967	0.507783
PEPTIDOGLYCANSYN-PWY: peptidoglycan biosynthesis I (meso-diaminopimelate containing)|g__Clostridium.s__Clostridium_sp_ASF502	0.709427	0.813058
PEPTIDOGLYCANSYN-PWY: peptidoglycan biosynthesis I (meso-diaminopimelate containing)|g__Enterorhabdus.s__Enterorhabdus_caecimuris	0.392292	0.533265
PEPTIDOGLYCANSYN-PWY: peptidoglycan biosynthesis I (meso-diaminopimelate containing)|g__Escherichia.s__Escherichia_coli	0.0862055	0.236646
PEPTIDOGLYCANSYN-PWY: peptidoglycan biosynthesis I (meso-diaminopimelate containing)|g__Eubacterium.s__Eubacterium_plexicaudatum	0.36914	0.516146
PEPTIDOGLYCANSYN-PWY: peptidoglycan biosynthesis I (meso-diaminopimelate containing)|g__Lactobacillus.s__Lactobacillus_murinus	0.000484	0.0068324
PEPTIDOGLYCANSYN-PWY: peptidoglycan biosynthesis I (meso-diaminopimelate containing)|g__Lactobacillus.s__Lactobacillus_reuteri	6.31e-05	0.00206137
PEPTIDOGLYCANSYN-PWY: peptidoglycan biosynthesis I (meso-diaminopimelate containing)|g__Oscillibacter.s__Oscillibacter_sp_1_3	0.165518	0.35139
PEPTIDOGLYCANSYN-PWY: peptidoglycan biosynthesis I (meso-diaminopimelate containing)|g__Parabacteroides.s__Parabacteroides_distasonis	0.402685	0.544481
PEPTIDOGLYCANSYN-PWY: peptidoglycan biosynthesis I (meso-diaminopimelate containing)|unclassified	0.61387	0.736065
PHOSLIPSYN-PWY: superpathway of phospholipid biosynthesis I (bacteria)	1	1
PHOSLIPSYN-PWY: superpathway of phospholipid biosynthesis I (bacteria)|g__Escherichia.s__Escherichia_coli	0.018957	0.110338
PHOSLIPSYN-PWY: superpathway of phospholipid biosynthesis I (bacteria)|unclassified	0.0791609	0.224605
PHOTOALL-PWY: oxygenic photosynthesis	0.355967	0.507783
PHOTOALL-PWY: oxygenic photosynthesis|unclassified	0.355967	0.507783
POLYAMINSYN3-PWY: superpathway of polyamine biosynthesis II	0.424505	0.56801
POLYAMSYN-PWY: superpathway of polyamine biosynthesis I	0.0140291	0.0932896
POLYAMSYN-PWY: superpathway of polyamine biosynthesis I|g__Escherichia.s__Escherichia_coli	0.334125	0.507783
POLYAMSYN-PWY: superpathway of polyamine biosynthesis I|unclassified	0.165518	0.35139
POLYISOPRENSYN-PWY: polyisoprenoid biosynthesis (E. coli)	0.00962534	0.0732563
POLYISOPRENSYN-PWY: polyisoprenoid biosynthesis (E. coli)|g__Escherichia.s__Escherichia_coli	0.00999926	0.075581
PPGPPMET-PWY: ppGpp biosynthesis	0.000297	0.0047799
PPGPPMET-PWY: ppGpp biosynthesis|unclassified	0.0568071	0.183231
PRPP-PWY: superpathway of histidine, purine, and pyrimidine biosynthesis	1	1
PRPP-PWY: superpathway of histidine, purine, and pyrimidine biosynthesis|unclassified	0.355967	0.507783
PWY-101: photosynthesis light reactions	0.165518	0.35139
PWY-101: photosynthesis light reactions|unclassified	0.165518	0.35139
PWY-1042: glycolysis IV (plant cytosol)	0.511438	0.652859
PWY-1042: glycolysis IV (plant cytosol)|g__Alistipes.s__Alistipes_senegalensis	0.379968	0.524935
PWY-1042: glycolysis IV (plant cytosol)|g__Bacteroides.s__Bacteroides_thetaiotaomicron	0.645859	0.763361
PWY-1042: glycolysis IV (plant cytosol)|g__Bacteroides.s__Bacteroides_xylanisolvens	0.0020037	0.0212226
PWY-1042: glycolysis IV (plant cytosol)|g__Escherichia.s__Escherichia_coli	0.0465948	0.174696
PWY-1042: glycolysis IV (plant cytosol)|g__Pasteurella.s__Pasteurella_pneumotropica	0.355967	0.507783
PWY-1042: glycolysis IV (plant cytosol)|unclassified	0.0190987	0.110338
PWY-1269: CMP-3-deoxy-D-manno-octulosonate biosynthesis I	0.00421514	0.0377285
PWY-1269: CMP-3-deoxy-D-manno-octulosonate biosynthesis I|g__Alistipes.s__Alistipes_senegalensis	0.414933	0.558074
PWY-1269: CMP-3-deoxy-D-manno-octulosonate biosynthesis I|g__Bacteroides.s__Bacteroides_thetaiotaomicron	0.644086	0.763361
PWY-1269: CMP-3-deoxy-D-manno-octulosonate biosynthesis I|g__Bacteroides.s__Bacteroides_xylanisolvens	0.554644	0.689103
PWY-1269: CMP-3-deoxy-D-manno-octulosonate biosynthesis I|g__Escherichia.s__Escherichia_coli	0.184547	0.374495
PWY-1269: CMP-3-deoxy-D-manno-octulosonate biosynthesis I|unclassified	0.101431	0.25961
PWY-1861: formaldehyde assimilation II (RuMP Cycle)	0.253031	0.459431
PWY-1861: formaldehyde assimilation II (RuMP Cycle)|unclassified	0.253031	0.459431
PWY-241: C4 photosynthetic carbon assimilation cycle, NADP-ME type	0.117576	0.281429
PWY-241: C4 photosynthetic carbon assimilation cycle, NADP-ME type|unclassified	0.117576	0.281429
PWY-2723: trehalose degradation V	0.0625137	0.194742
PWY-2723: trehalose degradation V|g__Escherichia.s__Escherichia_coli	0.124435	0.293521
PWY-2941: L-lysine biosynthesis II	0.544604	0.679286
PWY-2941: L-lysine biosynthesis II|g__Candidatus_Arthromitus.s__Candidatus_Arthromitus_sp_SFB_1	0.355967	0.507783
PWY-2941: L-lysine biosynthesis II|g__Lactobacillus.s__Lactobacillus_murinus	0.00013	0.00254937
PWY-2941: L-lysine biosynthesis II|g__Lactobacillus.s__Lactobacillus_reuteri	6.31e-05	0.00206137
PWY-2941: L-lysine biosynthesis II|unclassified	0.341938	0.507783
PWY-2942: L-lysine biosynthesis III	0.649848	0.763361
PWY-2942: L-lysine biosynthesis III|g__Anaerotruncus.s__Anaerotruncus_colihominis	0.355967	0.507783
PWY-2942: L-lysine biosynthesis III|g__Anaerotruncus.s__Anaerotruncus_sp_G3_2012	0.178211	0.366515
PWY-2942: L-lysine biosynthesis III|g__Bacteroides.s__Bacteroides_intestinalis	0.017088	0.104418
PWY-2942: L-lysine biosynthesis III|g__Bacteroides.s__Bacteroides_thetaiotaomicron	0.364988	0.516146
PWY-2942: L-lysine biosynthesis III|g__Bacteroides.s__Bacteroides_uniformis	0.840251	0.91907
PWY-2942: L-lysine biosynthesis III|g__Bacteroides.s__Bacteroides_vulgatus	0.71943	0.82156
PWY-2942: L-lysine biosynthesis III|g__Bacteroides.s__Bacteroides_xylanisolvens	0.00335738	0.0314159
PWY-2942: L-lysine biosynthesis III|g__Burkholderiales_noname.s__Burkholderiales_bacterium_1_1_47	0.355967	0.507783
PWY-2942: L-lysine biosynthesis III|g__Candidatus_Arthromitus.s__Candidatus_Arthromitus_sp_SFB_1	0.355967	0.507783
PWY-2942: L-lysine biosynthesis III|g__Clostridium.s__Clostridium_sp_ASF356	0.355967	0.507783
PWY-2942: L-lysine biosynthesis III|g__Clostridium.s__Clostridium_sp_ASF502	0.654766	0.763493
PWY-2942: L-lysine biosynthesis III|g__Enterorhabdus.s__Enterorhabdus_caecimuris	0.317228	0.507783
PWY-2942: L-lysine biosynthesis III|g__Escherichia.s__Escherichia_coli	0.205181	0.391568
PWY-2942: L-lysine biosynthesis III|g__Lactobacillus.s__Lactobacillus_murinus	0.000222	0.00375669
PWY-2942: L-lysine biosynthesis III|g__Lactobacillus.s__Lactobacillus_reuteri	6.31e-05	0.00206137
PWY-2942: L-lysine biosynthesis III|g__Mucispirillum.s__Mucispirillum_schaedleri	0.381688	0.526648
PWY-2942: L-lysine biosynthesis III|g__Parabacteroides.s__Parabacteroides_distasonis	0.49976	0.64882
PWY-2942: L-lysine biosynthesis III|g__Parabacteroides.s__Parabacteroides_goldsteinii	0.601895	0.727195
PWY-2942: L-lysine biosynthesis III|g__Parabacteroides.s__Parabacteroides_merdae	0.758156	0.853649
PWY-2942: L-lysine biosynthesis III|unclassified	0.0568071	0.183231
PWY-3001: superpathway of L-isoleucine biosynthesis I	0.168978	0.354394
PWY-3001: superpathway of L-isoleucine biosynthesis I|g__Escherichia.s__Escherichia_coli	0.109791	0.275503
PWY-3001: superpathway of L-isoleucine biosynthesis I|unclassified	0.00507163	0.0429736
PWY-3781: aerobic respiration I (cytochrome c)	0.919734	0.979868
PWY-3781: aerobic respiration I (cytochrome c)|g__Helicobacter.s__Helicobacter_hepaticus	0.6412	0.763361
PWY-3781: aerobic respiration I (cytochrome c)|unclassified	0.700474	0.807164
PWY-3841: folate transformations II	0.112933	0.275503
PWY-3841: folate transformations II|g__Bacteroides.s__Bacteroides_intestinalis	0.0373491	0.15433
PWY-3841: folate transformations II|g__Bacteroides.s__Bacteroides_thetaiotaomicron	0.509422	0.652859
PWY-3841: folate transformations II|g__Bacteroides.s__Bacteroides_uniformis	0.840251	0.91907
PWY-3841: folate transformations II|g__Bacteroides.s__Bacteroides_vulgatus	0.718692	0.821454
PWY-3841: folate transformations II|g__Bacteroides.s__Bacteroides_xylanisolvens	0.11198	0.275503
PWY-3841: folate transformations II|g__Escherichia.s__Escherichia_coli	0.0700164	0.212385
PWY-3841: folate transformations II|g__Lactobacillus.s__Lactobacillus_reuteri	7.95e-05	0.00206137
PWY-3841: folate transformations II|g__Parabacteroides.s__Parabacteroides_distasonis	0.402685	0.544481
PWY-3841: folate transformations II|g__Parabacteroides.s__Parabacteroides_goldsteinii	0.502394	0.65091
PWY-3841: folate transformations II|g__Parabacteroides.s__Parabacteroides_merdae	0.319745	0.507783
PWY-3841: folate transformations II|unclassified	0.919734	0.979868
PWY-4041: &gamma;-glutamyl cycle	0.0337551	0.151391
PWY-4041: &gamma;-glutamyl cycle|g__Escherichia.s__Escherichia_coli	0.0296477	0.137735
PWY-4242: pantothenate and coenzyme A biosynthesis III	8.65e-06	0.00206137
PWY-4242: pantothenate and coenzyme A biosynthesis III|g__Anaerotruncus.s__Anaerotruncus_colihominis	0.355967	0.507783
PWY-4242: pantothenate and coenzyme A biosynthesis III|g__Bacteroides.s__Bacteroides_xylanisolvens	0.00283627	0.0280544
PWY-4242: pantothenate and coenzyme A biosynthesis III|g__Escherichia.s__Escherichia_coli	0.0325645	0.14835
PWY-4242: pantothenate and coenzyme A biosynthesis III|g__Lactobacillus.s__Lactobacillus_reuteri	6.31e-05	0.00206137
PWY-4242: pantothenate and coenzyme A biosynthesis III|unclassified	0.724146	0.823246
PWY-4702: phytate degradation I	0.0192034	0.110441
PWY-4702: phytate degradation I|g__Akkermansia.s__Akkermansia_muciniphila	0.355967	0.507783
PWY-4702: phytate degradation I|g__Escherichia.s__Escherichia_coli	0.0243347	0.127097
PWY-4981: L-proline biosynthesis II (from arginine)	0.00507163	0.0429736
PWY-4981: L-proline biosynthesis II (from arginine)|g__Enterorhabdus.s__Enterorhabdus_caecimuris	0.959818	1
PWY-4981: L-proline biosynthesis II (from arginine)|g__Lactobacillus.s__Lactobacillus_reuteri	6.31e-05	0.00206137
PWY-4981: L-proline biosynthesis II (from arginine)|g__Oscillibacter.s__Oscillibacter_sp_1_3	0.517767	0.652859
PWY-4981: L-proline biosynthesis II (from arginine)|unclassified	0.0338277	0.151391
PWY-4984: urea cycle	0.959818	1
PWY-4984: urea cycle|unclassified	0.978464	1
PWY-5022: 4-aminobutanoate degradation V	0.163628	0.35139
PWY-5030: L-histidine degradation III	0.0722612	0.214589
PWY-5030: L-histidine degradation III|unclassified	0.335834	0.507783
PWY-5083: NAD/NADH phosphorylation and dephosphorylation	0.0137694	0.0932896
PWY-5083: NAD/NADH phosphorylation and dephosphorylation|g__Escherichia.s__Escherichia_coli	0.0372871	0.15433
PWY-5083: NAD/NADH phosphorylation and dephosphorylation|unclassified	0.355967	0.507783
PWY-5097: L-lysine biosynthesis VI	0.222568	0.420332
PWY-5097: L-lysine biosynthesis VI|g__Anaerotruncus.s__Anaerotruncus_colihominis	0.165518	0.35139
PWY-5097: L-lysine biosynthesis VI|g__Anaerotruncus.s__Anaerotruncus_sp_G3_2012	0.206232	0.392984
PWY-5097: L-lysine biosynthesis VI|g__Bacteroides.s__Bacteroides_intestinalis	0.0373491	0.15433
PWY-5097: L-lysine biosynthesis VI|g__Bacteroides.s__Bacteroides_thetaiotaomicron	0.530587	0.665722
PWY-5097: L-lysine biosynthesis VI|g__Bacteroides.s__Bacteroides_uniformis	0.840251	0.91907
PWY-5097: L-lysine biosynthesis VI|g__Bacteroides.s__Bacteroides_vulgatus	0.797295	0.886581
PWY-5097: L-lysine biosynthesis VI|g__Bacteroides.s__Bacteroides_xylanisolvens	0.00261951	0.0270683
PWY-5097: L-lysine biosynthesis VI|g__Candidatus_Arthromitus.s__Candidatus_Arthromitus_sp_SFB_1	0.355967	0.507783
PWY-5097: L-lysine biosynthesis VI|g__Clostridium.s__Clostridium_sp_ASF502	0.709427	0.813058
PWY-5097: L-lysine biosynthesis VI|g__Enterorhabdus.s__Enterorhabdus_caecimuris	0.190218	0.377172
PWY-5097: L-lysine biosynthesis VI|g__Escherichia.s__Escherichia_coli	0.205181	0.391568
PWY-5097: L-lysine biosynthesis VI|g__Lactobacillus.s__Lactobacillus_murinus	0.00033	0.00511849
PWY-5097: L-lysine biosynthesis VI|g__Lactobacillus.s__Lactobacillus_reuteri	6.31e-05	0.00206137
PWY-5097: L-lysine biosynthesis VI|g__Parabacteroides.s__Parabacteroides_distasonis	0.466089	0.609464
PWY-5097: L-lysine biosynthesis VI|g__Parabacteroides.s__Parabacteroides_goldsteinii	0.355967	0.507783
PWY-5097: L-lysine biosynthesis VI|g__Parabacteroides.s__Parabacteroides_merdae	0.72564	0.824208
PWY-5097: L-lysine biosynthesis VI|unclassified	0.418413	0.561566
PWY-5100: pyruvate fermentation to acetate and lactate II	0.38969	0.530295
PWY-5100: pyruvate fermentation to acetate and lactate II|g__Lactobacillus.s__Lactobacillus_reuteri	6.31e-05	0.00206137
PWY-5100: pyruvate fermentation to acetate and lactate II|unclassified	0.448301	0.590456
PWY-5101: L-isoleucine biosynthesis II	0.762311	0.855858
PWY-5101: L-isoleucine biosynthesis II|unclassified	0.222568	0.420332
PWY-5103: L-isoleucine biosynthesis III	0.168978	0.354394
PWY-5103: L-isoleucine biosynthesis III|g__Enterococcus.s__Enterococcus_gallinarum	0.355967	0.507783
PWY-5103: L-isoleucine biosynthesis III|g__Escherichia.s__Escherichia_coli	0.204704	0.391568
PWY-5103: L-isoleucine biosynthesis III|unclassified	0.686632	0.794817
PWY-5104: L-isoleucine biosynthesis IV	0.879847	0.948503
PWY-5104: L-isoleucine biosynthesis IV|unclassified	0.919734	0.979868
PWY-5121: superpathway of geranylgeranyl diphosphate biosynthesis II (via MEP)	0.000166	0.00296729
PWY-5136: fatty acid &beta;-oxidation II (peroxisome)	0.178211	0.366515
PWY-5136: fatty acid &beta;-oxidation II (peroxisome)|g__Escherichia.s__Escherichia_coli	0.0421012	0.165046
PWY-5138: unsaturated, even numbered fatty acid &beta;-oxidation	0.066823	0.20515
PWY-5138: unsaturated, even numbered fatty acid &beta;-oxidation|g__Escherichia.s__Escherichia_coli	0.0526723	0.177762
PWY-5138: unsaturated, even numbered fatty acid &beta;-oxidation|unclassified	0.355967	0.507783
PWY-5154: L-arginine biosynthesis III (via N-acetyl-L-citrulline)	0.00286945	0.0280544
PWY-5154: L-arginine biosynthesis III (via N-acetyl-L-citrulline)|g__Escherichia.s__Escherichia_coli	0.0370411	0.15433
PWY-5154: L-arginine biosynthesis III (via N-acetyl-L-citrulline)|unclassified	0.425896	0.56801
PWY-5173: superpathway of acetyl-CoA biosynthesis	0.157385	0.348494
PWY-5173: superpathway of acetyl-CoA biosynthesis|g__Escherichia.s__Escherichia_coli	0.0839653	0.233523
PWY-5173: superpathway of acetyl-CoA biosynthesis|unclassified	0.355967	0.507783
PWY-5177: glutaryl-CoA degradation	0.61387	0.736065
PWY-5177: glutaryl-CoA degradation|unclassified	0.840251	0.91907
PWY-5188: tetrapyrrole biosynthesis I (from glutamate)	0.168978	0.354394
PWY-5188: tetrapyrrole biosynthesis I (from glutamate)|g__Anaerotruncus.s__Anaerotruncus_colihominis	0.355967	0.507783
PWY-5188: tetrapyrrole biosynthesis I (from glutamate)|g__Burkholderiales_noname.s__Burkholderiales_bacterium_1_1_47	0.355967	0.507783
PWY-5188: tetrapyrrole biosynthesis I (from glutamate)|g__Escherichia.s__Escherichia_coli	0.0288555	0.137735
PWY-5188: tetrapyrrole biosynthesis I (from glutamate)|g__Mucispirillum.s__Mucispirillum_schaedleri	0.193304	0.382099
PWY-5188: tetrapyrrole biosynthesis I (from glutamate)|g__Parasutterella.s__Parasutterella_excrementihominis	0.355967	0.507783
PWY-5188: tetrapyrrole biosynthesis I (from glutamate)|unclassified	0.605913	0.731353
PWY-5189: tetrapyrrole biosynthesis II (from glycine)	0.078319	0.224605
PWY-5189: tetrapyrrole biosynthesis II (from glycine)|g__Escherichia.s__Escherichia_coli	0.107359	0.27182
PWY-5345: superpathway of L-methionine biosynthesis (by sulfhydrylation)	0.193304	0.382099
PWY-5347: superpathway of L-methionine biosynthesis (transsulfuration)	1	1
PWY-5347: superpathway of L-methionine biosynthesis (transsulfuration)|g__Escherichia.s__Escherichia_coli	0.57931	0.709348
PWY-5347: superpathway of L-methionine biosynthesis (transsulfuration)|unclassified	0.242784	0.445923
PWY-5367: petroselinate biosynthesis	0.355967	0.507783
PWY-5384: sucrose degradation IV (sucrose phosphorylase)	0.00233434	0.024475
PWY-5384: sucrose degradation IV (sucrose phosphorylase)|g__Escherichia.s__Escherichia_coli	0.0184462	0.109909
PWY-5464: superpathway of cytosolic glycolysis (plants), pyruvate dehydrogenase and TCA cycle	0.586757	0.717085
PWY-5484: glycolysis II (from fructose 6-phosphate)	0.0255954	0.127097
PWY-5484: glycolysis II (from fructose 6-phosphate)|g__Escherichia.s__Escherichia_coli	0.0221352	0.117793
PWY-5484: glycolysis II (from fructose 6-phosphate)|unclassified	0.217621	0.412215
PWY-5505: L-glutamate and L-glutamine biosynthesis	0.757512	0.853649
PWY-5505: L-glutamate and L-glutamine biosynthesis|unclassified	0.0610491	0.19343
PWY-561: superpathway of glyoxylate cycle and fatty acid degradation	0.0491089	0.177762
PWY-561: superpathway of glyoxylate cycle and fatty acid degradation|g__Escherichia.s__Escherichia_coli	0.0784449	0.224605
PWY-5656: mannosylglycerate biosynthesis I	0.0434375	0.166795
PWY-5656: mannosylglycerate biosynthesis I|unclassified	0.355967	0.507783
PWY-5659: GDP-mannose biosynthesis	0.0101686	0.075581
PWY-5659: GDP-mannose biosynthesis|g__Bacteroides.s__Bacteroides_xylanisolvens	0.0347115	0.151671
PWY-5659: GDP-mannose biosynthesis|g__Escherichia.s__Escherichia_coli	0.0484856	0.177762
PWY-5659: GDP-mannose biosynthesis|unclassified	0.101431	0.25961
PWY-5667: CDP-diacylglycerol biosynthesis I	0.0294758	0.137735
PWY-5667: CDP-diacylglycerol biosynthesis I|g__Bacteroides.s__Bacteroides_intestinalis	0.00313606	0.0297458
PWY-5667: CDP-diacylglycerol biosynthesis I|g__Bacteroides.s__Bacteroides_thetaiotaomicron	0.826269	0.912414
PWY-5667: CDP-diacylglycerol biosynthesis I|g__Bacteroides.s__Bacteroides_uniformis	0.840251	0.91907
PWY-5667: CDP-diacylglycerol biosynthesis I|g__Bacteroides.s__Bacteroides_xylanisolvens	0.0798752	0.224605
PWY-5667: CDP-diacylglycerol biosynthesis I|g__Clostridium.s__Clostridium_sp_ASF356	0.355967	0.507783
PWY-5667: CDP-diacylglycerol biosynthesis I|g__Clostridium.s__Clostridium_sp_ASF502	0.765626	0.855858
PWY-5667: CDP-diacylglycerol biosynthesis I|g__Dorea.s__Dorea_sp_5_2	0.0345348	0.151671
PWY-5667: CDP-diacylglycerol biosynthesis I|g__Escherichia.s__Escherichia_coli	0.0553824	0.181889
PWY-5667: CDP-diacylglycerol biosynthesis I|g__Eubacterium.s__Eubacterium_plexicaudatum	0.36914	0.516146
PWY-5667: CDP-diacylglycerol biosynthesis I|g__Lactobacillus.s__Lactobacillus_reuteri	6.31e-05	0.00206137
PWY-5667: CDP-diacylglycerol biosynthesis I|g__Mucispirillum.s__Mucispirillum_schaedleri	0.432153	0.574224
PWY-5667: CDP-diacylglycerol biosynthesis I|g__Parabacteroides.s__Parabacteroides_distasonis	0.433717	0.574224
PWY-5667: CDP-diacylglycerol biosynthesis I|g__Parabacteroides.s__Parabacteroides_merdae	0.518995	0.653111
PWY-5667: CDP-diacylglycerol biosynthesis I|unclassified	0.286858	0.504283
PWY-5675: nitrate reduction V (assimilatory)	0.165518	0.35139
PWY-5675: nitrate reduction V (assimilatory)|unclassified	0.355967	0.507783
PWY-5676: acetyl-CoA fermentation to butanoate II	0.571366	0.70574
PWY-5676: acetyl-CoA fermentation to butanoate II|unclassified	1	1
PWY-5686: UMP biosynthesis	0.0386945	0.156626
PWY-5686: UMP biosynthesis|g__Akkermansia.s__Akkermansia_muciniphila	0.355967	0.507783
PWY-5686: UMP biosynthesis|g__Anaerotruncus.s__Anaerotruncus_sp_G3_2012	0.122649	0.290834
PWY-5686: UMP biosynthesis|g__Bacteroides.s__Bacteroides_intestinalis	0.0101361	0.075581
PWY-5686: UMP biosynthesis|g__Bacteroides.s__Bacteroides_thetaiotaomicron	0.116362	0.28117
PWY-5686: UMP biosynthesis|g__Bacteroides.s__Bacteroides_uniformis	0.578767	0.709348
PWY-5686: UMP biosynthesis|g__Clostridium.s__Clostridium_sp_ASF502	0.765626	0.855858
PWY-5686: UMP biosynthesis|g__Dorea.s__Dorea_sp_5_2	0.0482231	0.177762
PWY-5686: UMP biosynthesis|g__Escherichia.s__Escherichia_coli	0.0375493	0.15445
PWY-5686: UMP biosynthesis|g__Eubacterium.s__Eubacterium_plexicaudatum	0.36914	0.516146
PWY-5686: UMP biosynthesis|g__Lactobacillus.s__Lactobacillus_murinus	0.000856	0.0113379
PWY-5686: UMP biosynthesis|g__Lactobacillus.s__Lactobacillus_reuteri	9.98e-05	0.00218603
PWY-5686: UMP biosynthesis|g__Mucispirillum.s__Mucispirillum_schaedleri	0.339858	0.507783
PWY-5686: UMP biosynthesis|g__Oscillibacter.s__Oscillibacter_sp_1_3	0.517767	0.652859
PWY-5686: UMP biosynthesis|g__Parabacteroides.s__Parabacteroides_distasonis	0.466089	0.609464
PWY-5686: UMP biosynthesis|g__Parabacteroides.s__Parabacteroides_goldsteinii	0.355967	0.507783
PWY-5686: UMP biosynthesis|g__Parabacteroides.s__Parabacteroides_merdae	0.936882	0.997301
PWY-5686: UMP biosynthesis|unclassified	0.112933	0.275503
PWY-5690: TCA cycle II (plants and fungi)	0.259152	0.469205
PWY-5690: TCA cycle II (plants and fungi)|g__Escherichia.s__Escherichia_coli	0.0814807	0.22711
PWY-5690: TCA cycle II (plants and fungi)|unclassified	0.55104	0.685296
PWY-5695: urate biosynthesis/inosine 5'-phosphate degradation	0.286858	0.504283
PWY-5695: urate biosynthesis/inosine 5'-phosphate degradation|g__Bacteroides.s__Bacteroides_intestinalis	0.253031	0.459431
PWY-5695: urate biosynthesis/inosine 5'-phosphate degradation|g__Bacteroides.s__Bacteroides_thetaiotaomicron	0.889535	0.958135
PWY-5695: urate biosynthesis/inosine 5'-phosphate degradation|g__Bacteroides.s__Bacteroides_vulgatus	0.797295	0.886581
PWY-5695: urate biosynthesis/inosine 5'-phosphate degradation|g__Bacteroides.s__Bacteroides_xylanisolvens	0.00283627	0.0280544
PWY-5695: urate biosynthesis/inosine 5'-phosphate degradation|g__Escherichia.s__Escherichia_coli	0.0699392	0.212385
PWY-5695: urate biosynthesis/inosine 5'-phosphate degradation|g__Parabacteroides.s__Parabacteroides_distasonis	0.466089	0.609464
PWY-5695: urate biosynthesis/inosine 5'-phosphate degradation|g__Parabacteroides.s__Parabacteroides_goldsteinii	0.281742	0.50083
PWY-5695: urate biosynthesis/inosine 5'-phosphate degradation|unclassified	0.511438	0.652859
PWY-5705: allantoin degradation to glyoxylate III	0.379968	0.524935
PWY-5705: allantoin degradation to glyoxylate III|g__Escherichia.s__Escherichia_coli	0.414933	0.558074
PWY-5723: Rubisco shunt	0.0259777	0.127975
PWY-5723: Rubisco shunt|unclassified	0.355967	0.507783
PWY-5747: 2-methylcitrate cycle II	0.157385	0.348494
PWY-5791: 1,4-dihydroxy-2-naphthoate biosynthesis II (plants)	0.0859529	0.236646
PWY-5791: 1,4-dihydroxy-2-naphthoate biosynthesis II (plants)|g__Escherichia.s__Escherichia_coli	0.189615	0.376564
PWY-5837: 1,4-dihydroxy-2-naphthoate biosynthesis I	0.0859529	0.236646
PWY-5837: 1,4-dihydroxy-2-naphthoate biosynthesis I|g__Escherichia.s__Escherichia_coli	0.189615	0.376564
PWY-5838: superpathway of menaquinol-8 biosynthesis I	0.0427223	0.165046
PWY-5838: superpathway of menaquinol-8 biosynthesis I|g__Escherichia.s__Escherichia_coli	0.101214	0.25961
PWY-5840: superpathway of menaquinol-7 biosynthesis	0.346876	0.507783
PWY-5840: superpathway of menaquinol-7 biosynthesis|g__Escherichia.s__Escherichia_coli	0.385352	0.526648
PWY-5845: superpathway of menaquinol-9 biosynthesis	0.599466	0.725639
PWY-5845: superpathway of menaquinol-9 biosynthesis|g__Escherichia.s__Escherichia_coli	0.385352	0.526648
PWY-5850: superpathway of menaquinol-6 biosynthesis I	0.599466	0.725639
PWY-5850: superpathway of menaquinol-6 biosynthesis I|g__Escherichia.s__Escherichia_coli	0.385352	0.526648
PWY-5855: ubiquinol-7 biosynthesis (prokaryotic)	0.188399	0.375911
PWY-5855: ubiquinol-7 biosynthesis (prokaryotic)|g__Escherichia.s__Escherichia_coli	0.170645	0.354394
PWY-5856: ubiquinol-9 biosynthesis (prokaryotic)	0.188399	0.375911
PWY-5856: ubiquinol-9 biosynthesis (prokaryotic)|g__Escherichia.s__Escherichia_coli	0.170645	0.354394
PWY-5857: ubiquinol-10 biosynthesis (prokaryotic)	0.188399	0.375911
PWY-5857: ubiquinol-10 biosynthesis (prokaryotic)|g__Escherichia.s__Escherichia_coli	0.170645	0.354394
PWY-5860: superpathway of demethylmenaquinol-6 biosynthesis I	0.599466	0.725639
PWY-5860: superpathway of demethylmenaquinol-6 biosynthesis I|g__Escherichia.s__Escherichia_coli	0.599466	0.725639
PWY-5861: superpathway of demethylmenaquinol-8 biosynthesis	0.0427223	0.165046
PWY-5861: superpathway of demethylmenaquinol-8 biosynthesis|g__Escherichia.s__Escherichia_coli	0.114001	0.277047
PWY-5862: superpathway of demethylmenaquinol-9 biosynthesis	0.599466	0.725639
PWY-5862: superpathway of demethylmenaquinol-9 biosynthesis|g__Escherichia.s__Escherichia_coli	0.599466	0.725639
PWY-5863: superpathway of phylloquinol biosynthesis	0.00766833	0.0605369
PWY-5863: superpathway of phylloquinol biosynthesis|g__Escherichia.s__Escherichia_coli	0.599466	0.725639
PWY-5896: superpathway of menaquinol-10 biosynthesis	0.599466	0.725639
PWY-5896: superpathway of menaquinol-10 biosynthesis|g__Escherichia.s__Escherichia_coli	0.385352	0.526648
PWY-5897: superpathway of menaquinol-11 biosynthesis	0.0768641	0.224069
PWY-5897: superpathway of menaquinol-11 biosynthesis|g__Escherichia.s__Escherichia_coli	0.101214	0.25961
PWY-5898: superpathway of menaquinol-12 biosynthesis	0.0768641	0.224069
PWY-5898: superpathway of menaquinol-12 biosynthesis|g__Escherichia.s__Escherichia_coli	0.101214	0.25961
PWY-5899: superpathway of menaquinol-13 biosynthesis	0.0768641	0.224069
PWY-5899: superpathway of menaquinol-13 biosynthesis|g__Escherichia.s__Escherichia_coli	0.101214	0.25961
PWY-5913: TCA cycle VI (obligate autotrophs)	0.718692	0.821454
PWY-5913: TCA cycle VI (obligate autotrophs)|g__Escherichia.s__Escherichia_coli	0.0457591	0.174131
PWY-5913: TCA cycle VI (obligate autotrophs)|unclassified	0.517767	0.652859
PWY-5918: superpathay of heme biosynthesis from glutamate	0.0350826	0.152184
PWY-5920: superpathway of heme biosynthesis from glycine	0.0373491	0.15433
PWY-5941: glycogen degradation II (eukaryotic)	0.61387	0.736065
PWY-5941: glycogen degradation II (eukaryotic)|unclassified	0.0190987	0.110338
PWY-5971: palmitate biosynthesis II (bacteria and plants)	0.355967	0.507783
PWY-5973: cis-vaccenate biosynthesis	0.879847	0.948503
PWY-5973: cis-vaccenate biosynthesis|unclassified	0.000999	0.0130897
PWY-5989: stearate biosynthesis II (bacteria and plants)	0.0129389	0.0898655
PWY-5989: stearate biosynthesis II (bacteria and plants)|g__Escherichia.s__Escherichia_coli	0.0598319	0.191071
PWY-5989: stearate biosynthesis II (bacteria and plants)|unclassified	0.0518362	0.177762
PWY-6113: superpathway of mycolate biosynthesis	0.355967	0.507783
PWY-6121: 5-aminoimidazole ribonucleotide biosynthesis I	0.242784	0.445923
PWY-6121: 5-aminoimidazole ribonucleotide biosynthesis I|g__Anaerotruncus.s__Anaerotruncus_colihominis	0.355967	0.507783
PWY-6121: 5-aminoimidazole ribonucleotide biosynthesis I|g__Anaerotruncus.s__Anaerotruncus_sp_G3_2012	0.10021	0.25961
PWY-6121: 5-aminoimidazole ribonucleotide biosynthesis I|g__Burkholderiales_noname.s__Burkholderiales_bacterium_1_1_47	0.355967	0.507783
PWY-6121: 5-aminoimidazole ribonucleotide biosynthesis I|g__Clostridium.s__Clostridium_sp_ASF502	0.709427	0.813058
PWY-6121: 5-aminoimidazole ribonucleotide biosynthesis I|g__Dorea.s__Dorea_sp_5_2	0.0400359	0.159784
PWY-6121: 5-aminoimidazole ribonucleotide biosynthesis I|g__Escherichia.s__Escherichia_coli	0.20453	0.391568
PWY-6121: 5-aminoimidazole ribonucleotide biosynthesis I|g__Eubacterium.s__Eubacterium_plexicaudatum	0.205181	0.391568
PWY-6121: 5-aminoimidazole ribonucleotide biosynthesis I|g__Lactobacillus.s__Lactobacillus_murinus	9.73e-05	0.00218603
PWY-6121: 5-aminoimidazole ribonucleotide biosynthesis I|g__Lactobacillus.s__Lactobacillus_reuteri	7.95e-05	0.00206137
PWY-6121: 5-aminoimidazole ribonucleotide biosynthesis I|g__Oscillibacter.s__Oscillibacter_sp_1_3	0.517767	0.652859
PWY-6121: 5-aminoimidazole ribonucleotide biosynthesis I|g__Parasutterella.s__Parasutterella_excrementihominis	1	1
PWY-6121: 5-aminoimidazole ribonucleotide biosynthesis I|unclassified	0.264211	0.477006
PWY-6122: 5-aminoimidazole ribonucleotide biosynthesis II	1	1
PWY-6122: 5-aminoimidazole ribonucleotide biosynthesis II|g__Anaerotruncus.s__Anaerotruncus_colihominis	0.165518	0.35139
PWY-6122: 5-aminoimidazole ribonucleotide biosynthesis II|g__Anaerotruncus.s__Anaerotruncus_sp_G3_2012	0.182123	0.371555
PWY-6122: 5-aminoimidazole ribonucleotide biosynthesis II|g__Burkholderiales_noname.s__Burkholderiales_bacterium_1_1_47	0.355967	0.507783
PWY-6122: 5-aminoimidazole ribonucleotide biosynthesis II|g__Clostridium.s__Clostridium_sp_ASF356	0.355967	0.507783
PWY-6122: 5-aminoimidazole ribonucleotide biosynthesis II|g__Clostridium.s__Clostridium_sp_ASF502	0.765626	0.855858
PWY-6122: 5-aminoimidazole ribonucleotide biosynthesis II|g__Dorea.s__Dorea_sp_5_2	0.0345348	0.151671
PWY-6122: 5-aminoimidazole ribonucleotide biosynthesis II|g__Enterorhabdus.s__Enterorhabdus_caecimuris	0.504694	0.652559
PWY-6122: 5-aminoimidazole ribonucleotide biosynthesis II|g__Escherichia.s__Escherichia_coli	0.0424225	0.165046
PWY-6122: 5-aminoimidazole ribonucleotide biosynthesis II|g__Eubacterium.s__Eubacterium_plexicaudatum	0.205181	0.391568
PWY-6122: 5-aminoimidazole ribonucleotide biosynthesis II|g__Lactobacillus.s__Lactobacillus_murinus	2.67e-05	0.00206137
PWY-6122: 5-aminoimidazole ribonucleotide biosynthesis II|g__Lactobacillus.s__Lactobacillus_reuteri	9.98e-05	0.00218603
PWY-6122: 5-aminoimidazole ribonucleotide biosynthesis II|g__Mucispirillum.s__Mucispirillum_schaedleri	0.162094	0.35139
PWY-6122: 5-aminoimidazole ribonucleotide biosynthesis II|g__Oscillibacter.s__Oscillibacter_sp_1_3	0.517767	0.652859
PWY-6122: 5-aminoimidazole ribonucleotide biosynthesis II|g__Parasutterella.s__Parasutterella_excrementihominis	1	1
PWY-6122: 5-aminoimidazole ribonucleotide biosynthesis II|g__Pasteurella.s__Pasteurella_pneumotropica	0.355967	0.507783
PWY-6122: 5-aminoimidazole ribonucleotide biosynthesis II|unclassified	0.153383	0.342619
PWY-6123: inosine-5'-phosphate biosynthesis I	0.0164087	0.101734
PWY-6123: inosine-5'-phosphate biosynthesis I|g__Bacteroides.s__Bacteroides_thetaiotaomicron	0.956293	1
PWY-6123: inosine-5'-phosphate biosynthesis I|g__Bacteroides.s__Bacteroides_xylanisolvens	0.0020037	0.0212226
PWY-6123: inosine-5'-phosphate biosynthesis I|g__Escherichia.s__Escherichia_coli	0.0140291	0.0932896
PWY-6123: inosine-5'-phosphate biosynthesis I|g__Lactobacillus.s__Lactobacillus_reuteri	6.31e-05	0.00206137
PWY-6123: inosine-5'-phosphate biosynthesis I|unclassified	0.00013	0.00254937
PWY-6124: inosine-5'-phosphate biosynthesis II	0.014044	0.0932896
PWY-6124: inosine-5'-phosphate biosynthesis II|g__Bacteroides.s__Bacteroides_thetaiotaomicron	1	1
PWY-6124: inosine-5'-phosphate biosynthesis II|g__Bacteroides.s__Bacteroides_xylanisolvens	0.00167769	0.0187048
PWY-6124: inosine-5'-phosphate biosynthesis II|g__Escherichia.s__Escherichia_coli	0.0248524	0.127097
PWY-6124: inosine-5'-phosphate biosynthesis II|g__Lactobacillus.s__Lactobacillus_reuteri	7.95e-05	0.00206137
PWY-6124: inosine-5'-phosphate biosynthesis II|unclassified	0.00013	0.00254937
PWY-6125: superpathway of guanosine nucleotides de novo biosynthesis II	0.168978	0.354394
PWY-6125: superpathway of guanosine nucleotides de novo biosynthesis II|g__Bacteroides.s__Bacteroides_vulgatus	1	1
PWY-6125: superpathway of guanosine nucleotides de novo biosynthesis II|g__Burkholderiales_noname.s__Burkholderiales_bacterium_1_1_47	0.355967	0.507783
PWY-6125: superpathway of guanosine nucleotides de novo biosynthesis II|g__Escherichia.s__Escherichia_coli	0.0697254	0.212385
PWY-6125: superpathway of guanosine nucleotides de novo biosynthesis II|g__Lactobacillus.s__Lactobacillus_reuteri	7.95e-05	0.00206137
PWY-6125: superpathway of guanosine nucleotides de novo biosynthesis II|g__Parasutterella.s__Parasutterella_excrementihominis	0.355967	0.507783
PWY-6125: superpathway of guanosine nucleotides de novo biosynthesis II|unclassified	0.00507163	0.0429736
PWY-6126: superpathway of adenosine nucleotides de novo biosynthesis II	0.0221499	0.117793
PWY-6126: superpathway of adenosine nucleotides de novo biosynthesis II|g__Bacteroides.s__Bacteroides_vulgatus	0.917817	0.979868
PWY-6126: superpathway of adenosine nucleotides de novo biosynthesis II|g__Escherichia.s__Escherichia_coli	0.034845	0.151671
PWY-6126: superpathway of adenosine nucleotides de novo biosynthesis II|g__Lactobacillus.s__Lactobacillus_reuteri	6.31e-05	0.00206137
PWY-6126: superpathway of adenosine nucleotides de novo biosynthesis II|unclassified	0.0501402	0.177762
PWY-6147: 6-hydroxymethyl-dihydropterin diphosphate biosynthesis I	0.000193	0.00335816
PWY-6147: 6-hydroxymethyl-dihydropterin diphosphate biosynthesis I|g__Escherichia.s__Escherichia_coli	0.364247	0.516146
PWY-6147: 6-hydroxymethyl-dihydropterin diphosphate biosynthesis I|g__Lactobacillus.s__Lactobacillus_reuteri	7.95e-05	0.00206137
PWY-6147: 6-hydroxymethyl-dihydropterin diphosphate biosynthesis I|unclassified	0.0373491	0.15433
PWY-6151: S-adenosyl-L-methionine cycle I	0.00507163	0.0429736
PWY-6151: S-adenosyl-L-methionine cycle I|g__Anaerotruncus.s__Anaerotruncus_colihominis	0.355967	0.507783
PWY-6151: S-adenosyl-L-methionine cycle I|g__Anaerotruncus.s__Anaerotruncus_sp_G3_2012	0.0271811	0.132365
PWY-6151: S-adenosyl-L-methionine cycle I|g__Bacteroides.s__Bacteroides_uniformis	0.686632	0.794817
PWY-6151: S-adenosyl-L-methionine cycle I|g__Bacteroides.s__Bacteroides_vulgatus	0.837197	0.91907
PWY-6151: S-adenosyl-L-methionine cycle I|g__Clostridium.s__Clostridium_sp_ASF356	0.355967	0.507783
PWY-6151: S-adenosyl-L-methionine cycle I|g__Dorea.s__Dorea_sp_5_2	0.148678	0.336846
PWY-6151: S-adenosyl-L-methionine cycle I|g__Enterococcus.s__Enterococcus_gallinarum	1	1
PWY-6151: S-adenosyl-L-methionine cycle I|g__Escherichia.s__Escherichia_coli	0.0941951	0.249421
PWY-6151: S-adenosyl-L-methionine cycle I|g__Eubacterium.s__Eubacterium_plexicaudatum	0.36914	0.516146
PWY-6151: S-adenosyl-L-methionine cycle I|g__Lactobacillus.s__Lactobacillus_reuteri	0.000286	0.00466539
PWY-6151: S-adenosyl-L-methionine cycle I|g__Oscillibacter.s__Oscillibacter_sp_1_3	0.517767	0.652859
PWY-6151: S-adenosyl-L-methionine cycle I|unclassified	0.112933	0.275503
PWY-6163: chorismate biosynthesis from 3-dehydroquinate	0.112933	0.275503
PWY-6163: chorismate biosynthesis from 3-dehydroquinate|g__Anaerotruncus.s__Anaerotruncus_sp_G3_2012	0.0874984	0.238649
PWY-6163: chorismate biosynthesis from 3-dehydroquinate|g__Clostridium.s__Clostridium_sp_ASF502	0.967438	1
PWY-6163: chorismate biosynthesis from 3-dehydroquinate|g__Escherichia.s__Escherichia_coli	0.510753	0.652859
PWY-6163: chorismate biosynthesis from 3-dehydroquinate|g__Eubacterium.s__Eubacterium_plexicaudatum	0.36914	0.516146
PWY-6163: chorismate biosynthesis from 3-dehydroquinate|g__Mucispirillum.s__Mucispirillum_schaedleri	0.672475	0.783424
PWY-6163: chorismate biosynthesis from 3-dehydroquinate|unclassified	0.686632	0.794817
PWY-6168: flavin biosynthesis III (fungi)	0.00507163	0.0429736
PWY-6168: flavin biosynthesis III (fungi)|g__Bacteroides.s__Bacteroides_thetaiotaomicron	1	1
PWY-6168: flavin biosynthesis III (fungi)|g__Escherichia.s__Escherichia_coli	0.414933	0.558074
PWY-6168: flavin biosynthesis III (fungi)|unclassified	0.242784	0.445923
PWY-621: sucrose degradation III (sucrose invertase)	0.354317	0.507783
PWY-621: sucrose degradation III (sucrose invertase)|g__Escherichia.s__Escherichia_coli	0.0526723	0.177762
PWY-621: sucrose degradation III (sucrose invertase)|unclassified	0.355967	0.507783
PWY-6270: isoprene biosynthesis I	0.0119745	0.086475
PWY-6270: isoprene biosynthesis I|unclassified	0.355967	0.507783
PWY-6277: superpathway of 5-aminoimidazole ribonucleotide biosynthesis	1	1
PWY-6277: superpathway of 5-aminoimidazole ribonucleotide biosynthesis|g__Anaerotruncus.s__Anaerotruncus_colihominis	0.165518	0.35139
PWY-6277: superpathway of 5-aminoimidazole ribonucleotide biosynthesis|g__Anaerotruncus.s__Anaerotruncus_sp_G3_2012	0.182123	0.371555
PWY-6277: superpathway of 5-aminoimidazole ribonucleotide biosynthesis|g__Burkholderiales_noname.s__Burkholderiales_bacterium_1_1_47	0.355967	0.507783
PWY-6277: superpathway of 5-aminoimidazole ribonucleotide biosynthesis|g__Clostridium.s__Clostridium_sp_ASF356	0.355967	0.507783
PWY-6277: superpathway of 5-aminoimidazole ribonucleotide biosynthesis|g__Clostridium.s__Clostridium_sp_ASF502	0.765626	0.855858
PWY-6277: superpathway of 5-aminoimidazole ribonucleotide biosynthesis|g__Dorea.s__Dorea_sp_5_2	0.0345348	0.151671
PWY-6277: superpathway of 5-aminoimidazole ribonucleotide biosynthesis|g__Enterorhabdus.s__Enterorhabdus_caecimuris	0.504694	0.652559
PWY-6277: superpathway of 5-aminoimidazole ribonucleotide biosynthesis|g__Escherichia.s__Escherichia_coli	0.0424225	0.165046
PWY-6277: superpathway of 5-aminoimidazole ribonucleotide biosynthesis|g__Eubacterium.s__Eubacterium_plexicaudatum	0.205181	0.391568
PWY-6277: superpathway of 5-aminoimidazole ribonucleotide biosynthesis|g__Lactobacillus.s__Lactobacillus_murinus	2.67e-05	0.00206137
PWY-6277: superpathway of 5-aminoimidazole ribonucleotide biosynthesis|g__Lactobacillus.s__Lactobacillus_reuteri	9.98e-05	0.00218603
PWY-6277: superpathway of 5-aminoimidazole ribonucleotide biosynthesis|g__Mucispirillum.s__Mucispirillum_schaedleri	0.162094	0.35139
PWY-6277: superpathway of 5-aminoimidazole ribonucleotide biosynthesis|g__Oscillibacter.s__Oscillibacter_sp_1_3	0.517767	0.652859
PWY-6277: superpathway of 5-aminoimidazole ribonucleotide biosynthesis|g__Parasutterella.s__Parasutterella_excrementihominis	1	1
PWY-6277: superpathway of 5-aminoimidazole ribonucleotide biosynthesis|g__Pasteurella.s__Pasteurella_pneumotropica	0.355967	0.507783
PWY-6277: superpathway of 5-aminoimidazole ribonucleotide biosynthesis|unclassified	0.153383	0.342619
PWY-6282: palmitoleate biosynthesis I (from (5Z)-dodec-5-enoate)	0.0129389	0.0898655
PWY-6282: palmitoleate biosynthesis I (from (5Z)-dodec-5-enoate)|g__Escherichia.s__Escherichia_coli	0.0524938	0.177762
PWY-6282: palmitoleate biosynthesis I (from (5Z)-dodec-5-enoate)|unclassified	0.0518362	0.177762
PWY-6284: superpathway of unsaturated fatty acids biosynthesis (E. coli)	0.355967	0.507783
PWY-6305: putrescine biosynthesis IV	0.000399	0.00573442
PWY-6305: putrescine biosynthesis IV|g__Escherichia.s__Escherichia_coli	0.116177	0.28117
PWY-6305: putrescine biosynthesis IV|unclassified	0.000129	0.00254937
PWY-6317: galactose degradation I (Leloir pathway)	0.649848	0.763361
PWY-6317: galactose degradation I (Leloir pathway)|g__Escherichia.s__Escherichia_coli	0.11173	0.275503
PWY-6317: galactose degradation I (Leloir pathway)|unclassified	0.125399	0.293521
PWY-6353: purine nucleotides degradation II (aerobic)	0.0447632	0.170853
PWY-6353: purine nucleotides degradation II (aerobic)|g__Escherichia.s__Escherichia_coli	0.107359	0.27182
PWY-6353: purine nucleotides degradation II (aerobic)|unclassified	0.355967	0.507783
PWY-6385: peptidoglycan biosynthesis III (mycobacteria)	0.125399	0.293521
PWY-6385: peptidoglycan biosynthesis III (mycobacteria)|g__Escherichia.s__Escherichia_coli	0.0768641	0.224069
PWY-6385: peptidoglycan biosynthesis III (mycobacteria)|g__Parabacteroides.s__Parabacteroides_distasonis	0.373023	0.51802
PWY-6385: peptidoglycan biosynthesis III (mycobacteria)|unclassified	0.335834	0.507783
PWY-6386: UDP-N-acetylmuramoyl-pentapeptide biosynthesis II (lysine-containing)	0.123872	0.293186
PWY-6386: UDP-N-acetylmuramoyl-pentapeptide biosynthesis II (lysine-containing)|g__Anaerotruncus.s__Anaerotruncus_colihominis	0.355967	0.507783
PWY-6386: UDP-N-acetylmuramoyl-pentapeptide biosynthesis II (lysine-containing)|g__Anaerotruncus.s__Anaerotruncus_sp_G3_2012	0.180924	0.370297
PWY-6386: UDP-N-acetylmuramoyl-pentapeptide biosynthesis II (lysine-containing)|g__Bacteroides.s__Bacteroides_uniformis	0.879847	0.948503
PWY-6386: UDP-N-acetylmuramoyl-pentapeptide biosynthesis II (lysine-containing)|g__Bacteroides.s__Bacteroides_xylanisolvens	0.00123956	0.014829
PWY-6386: UDP-N-acetylmuramoyl-pentapeptide biosynthesis II (lysine-containing)|g__Clostridium.s__Clostridium_sp_ASF356	0.355967	0.507783
PWY-6386: UDP-N-acetylmuramoyl-pentapeptide biosynthesis II (lysine-containing)|g__Clostridium.s__Clostridium_sp_ASF502	0.654766	0.763493
PWY-6386: UDP-N-acetylmuramoyl-pentapeptide biosynthesis II (lysine-containing)|g__Dorea.s__Dorea_sp_5_2	0.084608	0.234285
PWY-6386: UDP-N-acetylmuramoyl-pentapeptide biosynthesis II (lysine-containing)|g__Enterorhabdus.s__Enterorhabdus_caecimuris	0.915064	0.979868
PWY-6386: UDP-N-acetylmuramoyl-pentapeptide biosynthesis II (lysine-containing)|g__Escherichia.s__Escherichia_coli	0.11198	0.275503
PWY-6386: UDP-N-acetylmuramoyl-pentapeptide biosynthesis II (lysine-containing)|g__Eubacterium.s__Eubacterium_plexicaudatum	0.36914	0.516146
PWY-6386: UDP-N-acetylmuramoyl-pentapeptide biosynthesis II (lysine-containing)|g__Lactobacillus.s__Lactobacillus_murinus	0.00033	0.00511849
PWY-6386: UDP-N-acetylmuramoyl-pentapeptide biosynthesis II (lysine-containing)|g__Lactobacillus.s__Lactobacillus_reuteri	6.31e-05	0.00206137
PWY-6386: UDP-N-acetylmuramoyl-pentapeptide biosynthesis II (lysine-containing)|g__Oscillibacter.s__Oscillibacter_sp_1_3	0.517767	0.652859
PWY-6386: UDP-N-acetylmuramoyl-pentapeptide biosynthesis II (lysine-containing)|g__Parabacteroides.s__Parabacteroides_distasonis	0.31789	0.507783
PWY-6386: UDP-N-acetylmuramoyl-pentapeptide biosynthesis II (lysine-containing)|g__Parabacteroides.s__Parabacteroides_goldsteinii	0.0791609	0.224605
PWY-6386: UDP-N-acetylmuramoyl-pentapeptide biosynthesis II (lysine-containing)|unclassified	0.61387	0.736065
PWY-6387: UDP-N-acetylmuramoyl-pentapeptide biosynthesis I (meso-diaminopimelate containing)	0.112933	0.275503
PWY-6387: UDP-N-acetylmuramoyl-pentapeptide biosynthesis I (meso-diaminopimelate containing)|g__Anaerotruncus.s__Anaerotruncus_colihominis	0.355967	0.507783
PWY-6387: UDP-N-acetylmuramoyl-pentapeptide biosynthesis I (meso-diaminopimelate containing)|g__Anaerotruncus.s__Anaerotruncus_sp_G3_2012	0.180924	0.370297
PWY-6387: UDP-N-acetylmuramoyl-pentapeptide biosynthesis I (meso-diaminopimelate containing)|g__Bacteroides.s__Bacteroides_uniformis	0.879847	0.948503
PWY-6387: UDP-N-acetylmuramoyl-pentapeptide biosynthesis I (meso-diaminopimelate containing)|g__Bacteroides.s__Bacteroides_vulgatus	0.979509	1
PWY-6387: UDP-N-acetylmuramoyl-pentapeptide biosynthesis I (meso-diaminopimelate containing)|g__Bacteroides.s__Bacteroides_xylanisolvens	0.00123956	0.014829
PWY-6387: UDP-N-acetylmuramoyl-pentapeptide biosynthesis I (meso-diaminopimelate containing)|g__Clostridium.s__Clostridium_sp_ASF356	0.355967	0.507783
PWY-6387: UDP-N-acetylmuramoyl-pentapeptide biosynthesis I (meso-diaminopimelate containing)|g__Clostridium.s__Clostridium_sp_ASF502	0.654766	0.763493
PWY-6387: UDP-N-acetylmuramoyl-pentapeptide biosynthesis I (meso-diaminopimelate containing)|g__Dorea.s__Dorea_sp_5_2	0.084608	0.234285
PWY-6387: UDP-N-acetylmuramoyl-pentapeptide biosynthesis I (meso-diaminopimelate containing)|g__Enterorhabdus.s__Enterorhabdus_caecimuris	0.957472	1
PWY-6387: UDP-N-acetylmuramoyl-pentapeptide biosynthesis I (meso-diaminopimelate containing)|g__Escherichia.s__Escherichia_coli	0.0373986	0.15433
PWY-6387: UDP-N-acetylmuramoyl-pentapeptide biosynthesis I (meso-diaminopimelate containing)|g__Eubacterium.s__Eubacterium_plexicaudatum	0.36914	0.516146
PWY-6387: UDP-N-acetylmuramoyl-pentapeptide biosynthesis I (meso-diaminopimelate containing)|g__Lactobacillus.s__Lactobacillus_murinus	0.000402	0.00573442
PWY-6387: UDP-N-acetylmuramoyl-pentapeptide biosynthesis I (meso-diaminopimelate containing)|g__Lactobacillus.s__Lactobacillus_reuteri	6.31e-05	0.00206137
PWY-6387: UDP-N-acetylmuramoyl-pentapeptide biosynthesis I (meso-diaminopimelate containing)|g__Oscillibacter.s__Oscillibacter_sp_1_3	0.517767	0.652859
PWY-6387: UDP-N-acetylmuramoyl-pentapeptide biosynthesis I (meso-diaminopimelate containing)|g__Parabacteroides.s__Parabacteroides_distasonis	0.402685	0.544481
PWY-6387: UDP-N-acetylmuramoyl-pentapeptide biosynthesis I (meso-diaminopimelate containing)|g__Parabacteroides.s__Parabacteroides_goldsteinii	0.0791609	0.224605
PWY-6387: UDP-N-acetylmuramoyl-pentapeptide biosynthesis I (meso-diaminopimelate containing)|unclassified	0.511438	0.652859
PWY-6471: peptidoglycan biosynthesis IV (Enterococcus faecium)	0.355967	0.507783
PWY-6507: 4-deoxy-L-threo-hex-4-enopyranuronate degradation	0.185689	0.374495
PWY-6507: 4-deoxy-L-threo-hex-4-enopyranuronate degradation|g__Escherichia.s__Escherichia_coli	0.0593988	0.190166
PWY-6507: 4-deoxy-L-threo-hex-4-enopyranuronate degradation|unclassified	0.174081	0.360354
PWY-6519: 8-amino-7-oxononanoate biosynthesis I	0.0129389	0.0898655
PWY-6519: 8-amino-7-oxononanoate biosynthesis I|g__Escherichia.s__Escherichia_coli	0.0524938	0.177762
PWY-6519: 8-amino-7-oxononanoate biosynthesis I|unclassified	0.136092	0.313356
PWY-6527: stachyose degradation	0.479323	0.623561
PWY-6527: stachyose degradation|g__Escherichia.s__Escherichia_coli	0.186896	0.375268
PWY-6527: stachyose degradation|unclassified	0.138869	0.31688
PWY-6531: mannitol cycle	0.11198	0.275503
PWY-6545: pyrimidine deoxyribonucleotides de novo biosynthesis III	0.0908473	0.241562
PWY-6545: pyrimidine deoxyribonucleotides de novo biosynthesis III|unclassified	0.153383	0.342619
PWY-6549: L-glutamine biosynthesis III	0.644086	0.763361
PWY-6588: pyruvate fermentation to acetone	0.16004	0.35139
PWY-6588: pyruvate fermentation to acetone|unclassified	0.253031	0.459431
PWY-6590: superpathway of Clostridium acetobutylicum acidogenic fermentation	0.0213449	0.117793
PWY-6590: superpathway of Clostridium acetobutylicum acidogenic fermentation|unclassified	0.0185055	0.109909
PWY-6595: superpathway of guanosine nucleotides degradation (plants)	6.35e-05	0.00206137
PWY-6595: superpathway of guanosine nucleotides degradation (plants)|unclassified	0.0373491	0.15433
PWY-6606: guanosine nucleotides degradation II	0.000116	0.00246292
PWY-6606: guanosine nucleotides degradation II|unclassified	0.156781	0.348373
PWY-6608: guanosine nucleotides degradation III	0.649848	0.763361
PWY-6608: guanosine nucleotides degradation III|g__Escherichia.s__Escherichia_coli	0.074995	0.221157
PWY-6608: guanosine nucleotides degradation III|unclassified	0.264211	0.477006
PWY-6609: adenine and adenosine salvage III	0.00421514	0.0377285
PWY-6609: adenine and adenosine salvage III|g__Alistipes.s__Alistipes_senegalensis	0.385352	0.526648
PWY-6609: adenine and adenosine salvage III|g__Anaerotruncus.s__Anaerotruncus_colihominis	1	1
PWY-6609: adenine and adenosine salvage III|g__Bacteroides.s__Bacteroides_thetaiotaomicron	1	1
PWY-6609: adenine and adenosine salvage III|g__Bacteroides.s__Bacteroides_xylanisolvens	0.00283627	0.0280544
PWY-6609: adenine and adenosine salvage III|g__Enterococcus.s__Enterococcus_gallinarum	0.355967	0.507783
PWY-6609: adenine and adenosine salvage III|g__Escherichia.s__Escherichia_coli	0.195866	0.385364
PWY-6609: adenine and adenosine salvage III|g__Lactobacillus.s__Lactobacillus_reuteri	7.95e-05	0.00206137
PWY-6609: adenine and adenosine salvage III|unclassified	3.75e-05	0.00206137
PWY-6612: superpathway of tetrahydrofolate biosynthesis	0.0164085	0.101734
PWY-6612: superpathway of tetrahydrofolate biosynthesis|g__Escherichia.s__Escherichia_coli	0.379968	0.524935
PWY-6628: superpathway of L-phenylalanine biosynthesis	0.00492736	0.0429736
PWY-6628: superpathway of L-phenylalanine biosynthesis|g__Escherichia.s__Escherichia_coli	0.371914	0.51802
PWY-6629: superpathway of L-tryptophan biosynthesis	0.185922	0.374495
PWY-6629: superpathway of L-tryptophan biosynthesis|g__Escherichia.s__Escherichia_coli	0.545887	0.680218
PWY-6630: superpathway of L-tyrosine biosynthesis	0.0726225	0.214659
PWY-6630: superpathway of L-tyrosine biosynthesis|g__Escherichia.s__Escherichia_coli	0.530434	0.665722
PWY-6690: cinnamate and 3-hydroxycinnamate degradation to 2-oxopent-4-enoate	0.054194	0.179377
PWY-6690: cinnamate and 3-hydroxycinnamate degradation to 2-oxopent-4-enoate|g__Escherichia.s__Escherichia_coli	0.0610342	0.19343
PWY-6700: queuosine biosynthesis	0.125399	0.293521
PWY-6700: queuosine biosynthesis|g__Bacteroides.s__Bacteroides_thetaiotaomicron	0.509422	0.652859
PWY-6700: queuosine biosynthesis|g__Bacteroides.s__Bacteroides_uniformis	0.762311	0.855858
PWY-6700: queuosine biosynthesis|g__Bacteroides.s__Bacteroides_vulgatus	0.718692	0.821454
PWY-6700: queuosine biosynthesis|g__Bacteroides.s__Bacteroides_xylanisolvens	0.00116731	0.0146896
PWY-6700: queuosine biosynthesis|g__Burkholderiales_noname.s__Burkholderiales_bacterium_1_1_47	0.355967	0.507783
PWY-6700: queuosine biosynthesis|g__Dorea.s__Dorea_sp_5_2	0.0185055	0.109909
PWY-6700: queuosine biosynthesis|g__Enterorhabdus.s__Enterorhabdus_caecimuris	0.203542	0.391568
PWY-6700: queuosine biosynthesis|g__Escherichia.s__Escherichia_coli	0.0787671	0.224605
PWY-6700: queuosine biosynthesis|g__Eubacterium.s__Eubacterium_plexicaudatum	0.156781	0.348373
PWY-6700: queuosine biosynthesis|g__Parabacteroides.s__Parabacteroides_distasonis	0.292436	0.507783
PWY-6700: queuosine biosynthesis|g__Parasutterella.s__Parasutterella_excrementihominis	0.355967	0.507783
PWY-6700: queuosine biosynthesis|g__Proteus.s__Proteus_mirabilis	0.355967	0.507783
PWY-6700: queuosine biosynthesis|unclassified	0.0501402	0.177762
PWY-6703: preQ0 biosynthesis	0.61387	0.736065
PWY-6703: preQ0 biosynthesis|g__Bacteroides.s__Bacteroides_thetaiotaomicron	0.967438	1
PWY-6703: preQ0 biosynthesis|g__Bacteroides.s__Bacteroides_uniformis	0.879847	0.948503
PWY-6703: preQ0 biosynthesis|g__Bacteroides.s__Bacteroides_vulgatus	0.836505	0.91907
PWY-6703: preQ0 biosynthesis|g__Bacteroides.s__Bacteroides_xylanisolvens	0.00653488	0.0546436
PWY-6703: preQ0 biosynthesis|g__Enterorhabdus.s__Enterorhabdus_caecimuris	0.959031	1
PWY-6703: preQ0 biosynthesis|g__Escherichia.s__Escherichia_coli	0.124867	0.293521
PWY-6703: preQ0 biosynthesis|g__Mucispirillum.s__Mucispirillum_schaedleri	0.144919	0.329504
PWY-6703: preQ0 biosynthesis|g__Parabacteroides.s__Parabacteroides_distasonis	0.373023	0.51802
PWY-6703: preQ0 biosynthesis|g__Parabacteroides.s__Parabacteroides_merdae	0.644086	0.763361
PWY-6703: preQ0 biosynthesis|unclassified	7.17e-05	0.00206137
PWY-6708: ubiquinol-8 biosynthesis (prokaryotic)	0.188399	0.375911
PWY-6708: ubiquinol-8 biosynthesis (prokaryotic)|g__Escherichia.s__Escherichia_coli	0.170645	0.354394
PWY-6737: starch degradation V	0.242784	0.445923
PWY-6737: starch degradation V|g__Akkermansia.s__Akkermansia_muciniphila	0.355967	0.507783
PWY-6737: starch degradation V|g__Anaerotruncus.s__Anaerotruncus_colihominis	0.0791609	0.224605
PWY-6737: starch degradation V|g__Anaerotruncus.s__Anaerotruncus_sp_G3_2012	0.16588	0.35139
PWY-6737: starch degradation V|g__Clostridium.s__Clostridium_sp_ASF356	0.355967	0.507783
PWY-6737: starch degradation V|g__Clostridium.s__Clostridium_sp_ASF502	0.654766	0.763493
PWY-6737: starch degradation V|g__Dorea.s__Dorea_sp_5_2	0.0296927	0.137735
PWY-6737: starch degradation V|g__Escherichia.s__Escherichia_coli	0.20453	0.391568
PWY-6737: starch degradation V|g__Eubacterium.s__Eubacterium_plexicaudatum	0.0955727	0.252542
PWY-6737: starch degradation V|g__Oscillibacter.s__Oscillibacter_sp_1_3	0.517767	0.652859
PWY-6737: starch degradation V|unclassified	0.959818	1
PWY-6785: hydrogen production VIII	0.165518	0.35139
PWY-6785: hydrogen production VIII|unclassified	0.355967	0.507783
PWY-6803: phosphatidylcholine acyl editing	0.195492	0.385225
PWY-6803: phosphatidylcholine acyl editing|g__Escherichia.s__Escherichia_coli	0.178211	0.366515
PWY-6823: molybdenum cofactor biosynthesis	0.105301	0.26821
PWY-6823: molybdenum cofactor biosynthesis|g__Escherichia.s__Escherichia_coli	0.130609	0.303482
PWY-6859: all-trans-farnesol biosynthesis	0.000157	0.00288942
PWY-6859: all-trans-farnesol biosynthesis|g__Escherichia.s__Escherichia_coli	0.00679793	0.0564717
PWY-6859: all-trans-farnesol biosynthesis|g__Lactobacillus.s__Lactobacillus_reuteri	7.95e-05	0.00206137
PWY-6891: thiazole biosynthesis II (Bacillus)	0.0726225	0.214659
PWY-6892: thiazole biosynthesis I (E. coli)	0.0894845	0.241562
PWY-6892: thiazole biosynthesis I (E. coli)|g__Escherichia.s__Escherichia_coli	0.0532866	0.177762
PWY-6892: thiazole biosynthesis I (E. coli)|unclassified	0.0373491	0.15433
PWY-6895: superpathway of thiamin diphosphate biosynthesis II	0.0411185	0.163318
PWY-6897: thiamin salvage II	6.26e-05	0.00206137
PWY-6897: thiamin salvage II|g__Escherichia.s__Escherichia_coli	0.0487681	0.177762
PWY-6897: thiamin salvage II|unclassified	0.165518	0.35139
PWY-6901: superpathway of glucose and xylose degradation	0.000841	0.0112472
PWY-6936: seleno-amino acid biosynthesis	0.000265	0.00437498
PWY-6936: seleno-amino acid biosynthesis|g__Escherichia.s__Escherichia_coli	0.0370411	0.15433
PWY-6936: seleno-amino acid biosynthesis|unclassified	0.792871	0.883981
PWY-6969: TCA cycle V (2-oxoglutarate:ferredoxin oxidoreductase)	0.0353782	0.152944
PWY-6969: TCA cycle V (2-oxoglutarate:ferredoxin oxidoreductase)|g__Escherichia.s__Escherichia_coli	0.10172	0.25961
PWY-7003: glycerol degradation to butanol	0.644086	0.763361
PWY-7003: glycerol degradation to butanol|unclassified	0.355967	0.507783
PWY-7111: pyruvate fermentation to isobutanol (engineered)	0.362158	0.514304
PWY-7111: pyruvate fermentation to isobutanol (engineered)|g__Alistipes.s__Alistipes_senegalensis	0.281742	0.50083
PWY-7111: pyruvate fermentation to isobutanol (engineered)|g__Bacteroides.s__Bacteroides_intestinalis	0.0075025	0.0599728
PWY-7111: pyruvate fermentation to isobutanol (engineered)|g__Bacteroides.s__Bacteroides_vulgatus	0.757512	0.853649
PWY-7111: pyruvate fermentation to isobutanol (engineered)|g__Bacteroides.s__Bacteroides_xylanisolvens	0.00116716	0.0146896
PWY-7111: pyruvate fermentation to isobutanol (engineered)|g__Clostridium.s__Clostridium_sp_ASF356	0.355967	0.507783
PWY-7111: pyruvate fermentation to isobutanol (engineered)|g__Clostridium.s__Clostridium_sp_ASF502	0.654766	0.763493
PWY-7111: pyruvate fermentation to isobutanol (engineered)|g__Dorea.s__Dorea_sp_5_2	0.0254463	0.127097
PWY-7111: pyruvate fermentation to isobutanol (engineered)|g__Enterococcus.s__Enterococcus_gallinarum	0.355967	0.507783
PWY-7111: pyruvate fermentation to isobutanol (engineered)|g__Enterorhabdus.s__Enterorhabdus_caecimuris	0.0568071	0.183231
PWY-7111: pyruvate fermentation to isobutanol (engineered)|g__Escherichia.s__Escherichia_coli	0.109745	0.275503
PWY-7111: pyruvate fermentation to isobutanol (engineered)|g__Eubacterium.s__Eubacterium_plexicaudatum	0.742282	0.83936
PWY-7111: pyruvate fermentation to isobutanol (engineered)|g__Helicobacter.s__Helicobacter_hepaticus	0.737364	0.83603
PWY-7111: pyruvate fermentation to isobutanol (engineered)|g__Mucispirillum.s__Mucispirillum_schaedleri	0.411123	0.554711
PWY-7111: pyruvate fermentation to isobutanol (engineered)|g__Parabacteroides.s__Parabacteroides_distasonis	0.373023	0.51802
PWY-7111: pyruvate fermentation to isobutanol (engineered)|g__Parabacteroides.s__Parabacteroides_goldsteinii	0.231051	0.431862
PWY-7111: pyruvate fermentation to isobutanol (engineered)|g__Parabacteroides.s__Parabacteroides_merdae	0.342682	0.507783
PWY-7111: pyruvate fermentation to isobutanol (engineered)|unclassified	0.242784	0.445923
PWY-7115: C4 photosynthetic carbon assimilation cycle, NAD-ME type	0.644086	0.763361
PWY-7117: C4 photosynthetic carbon assimilation cycle, PEPCK type	0.117576	0.281429
PWY-7117: C4 photosynthetic carbon assimilation cycle, PEPCK type|unclassified	0.117576	0.281429
PWY-7184: pyrimidine deoxyribonucleotides de novo biosynthesis I	0.0386945	0.156626
PWY-7184: pyrimidine deoxyribonucleotides de novo biosynthesis I|g__Burkholderiales_noname.s__Burkholderiales_bacterium_1_1_47	0.355967	0.507783
PWY-7184: pyrimidine deoxyribonucleotides de novo biosynthesis I|g__Escherichia.s__Escherichia_coli	0.0798752	0.224605
PWY-7184: pyrimidine deoxyribonucleotides de novo biosynthesis I|g__Parasutterella.s__Parasutterella_excrementihominis	0.355967	0.507783
PWY-7184: pyrimidine deoxyribonucleotides de novo biosynthesis I|unclassified	0.00724381	0.0593993
PWY-7187: pyrimidine deoxyribonucleotides de novo biosynthesis II	0.153383	0.342619
PWY-7187: pyrimidine deoxyribonucleotides de novo biosynthesis II|unclassified	0.00124839	0.014829
PWY-7196: superpathway of pyrimidine ribonucleosides salvage	0.61387	0.736065
PWY-7196: superpathway of pyrimidine ribonucleosides salvage|unclassified	1	1
PWY-7197: pyrimidine deoxyribonucleotide phosphorylation	0.0641665	0.197471
PWY-7197: pyrimidine deoxyribonucleotide phosphorylation|g__Burkholderiales_noname.s__Burkholderiales_bacterium_1_1_47	1	1
PWY-7197: pyrimidine deoxyribonucleotide phosphorylation|g__Enterorhabdus.s__Enterorhabdus_caecimuris	0.319745	0.507783
PWY-7197: pyrimidine deoxyribonucleotide phosphorylation|g__Escherichia.s__Escherichia_coli	0.101214	0.25961
PWY-7197: pyrimidine deoxyribonucleotide phosphorylation|g__Lactobacillus.s__Lactobacillus_reuteri	9.98e-05	0.00218603
PWY-7197: pyrimidine deoxyribonucleotide phosphorylation|g__Mucispirillum.s__Mucispirillum_schaedleri	0.568962	0.704139
PWY-7197: pyrimidine deoxyribonucleotide phosphorylation|g__Parasutterella.s__Parasutterella_excrementihominis	1	1
PWY-7197: pyrimidine deoxyribonucleotide phosphorylation|unclassified	0.441678	0.584155
PWY-7198: pyrimidine deoxyribonucleotides de novo biosynthesis IV	0.00421514	0.0377285
PWY-7198: pyrimidine deoxyribonucleotides de novo biosynthesis IV|unclassified	0.281185	0.50083
PWY-7199: pyrimidine deoxyribonucleosides salvage	0.0386945	0.156626
PWY-7199: pyrimidine deoxyribonucleosides salvage|g__Escherichia.s__Escherichia_coli	0.1782	0.366515
PWY-7199: pyrimidine deoxyribonucleosides salvage|unclassified	0.0386945	0.156626
PWY-7204: pyridoxal 5'-phosphate salvage II (plants)	0.00482943	0.0426264
PWY-7208: superpathway of pyrimidine nucleobases salvage	0.242784	0.445923
PWY-7208: superpathway of pyrimidine nucleobases salvage|g__Burkholderiales_noname.s__Burkholderiales_bacterium_1_1_47	0.355967	0.507783
PWY-7208: superpathway of pyrimidine nucleobases salvage|g__Enterorhabdus.s__Enterorhabdus_caecimuris	0.270135	0.487009
PWY-7208: superpathway of pyrimidine nucleobases salvage|g__Escherichia.s__Escherichia_coli	0.0400605	0.159784
PWY-7208: superpathway of pyrimidine nucleobases salvage|g__Lactobacillus.s__Lactobacillus_reuteri	9.98e-05	0.00218603
PWY-7208: superpathway of pyrimidine nucleobases salvage|g__Parasutterella.s__Parasutterella_excrementihominis	0.355967	0.507783
PWY-7208: superpathway of pyrimidine nucleobases salvage|unclassified	0.0119745	0.086475
PWY-7210: pyrimidine deoxyribonucleotides biosynthesis from CTP	0.00286945	0.0280544
PWY-7210: pyrimidine deoxyribonucleotides biosynthesis from CTP|unclassified	0.16588	0.35139
PWY-7211: superpathway of pyrimidine deoxyribonucleotides de novo biosynthesis	0.879847	0.948503
PWY-7211: superpathway of pyrimidine deoxyribonucleotides de novo biosynthesis|unclassified	0.396659	0.53805
PWY-7218: photosynthetic 3-hydroxybutanoate biosynthesis (engineered)	0.355967	0.507783
PWY-7218: photosynthetic 3-hydroxybutanoate biosynthesis (engineered)|unclassified	0.355967	0.507783
PWY-7219: adenosine ribonucleotides de novo biosynthesis	0.0294758	0.137735
PWY-7219: adenosine ribonucleotides de novo biosynthesis|g__Akkermansia.s__Akkermansia_muciniphila	0.355967	0.507783
PWY-7219: adenosine ribonucleotides de novo biosynthesis|g__Alistipes.s__Alistipes_senegalensis	0.379968	0.524935
PWY-7219: adenosine ribonucleotides de novo biosynthesis|g__Anaerotruncus.s__Anaerotruncus_colihominis	0.693672	0.800778
PWY-7219: adenosine ribonucleotides de novo biosynthesis|g__Anaerotruncus.s__Anaerotruncus_sp_G3_2012	0.150752	0.339727
PWY-7219: adenosine ribonucleotides de novo biosynthesis|g__Bacteroides.s__Bacteroides_intestinalis	0.000679	0.00938001
PWY-7219: adenosine ribonucleotides de novo biosynthesis|g__Bacteroides.s__Bacteroides_thetaiotaomicron	0.956293	1
PWY-7219: adenosine ribonucleotides de novo biosynthesis|g__Bacteroides.s__Bacteroides_uniformis	0.959818	1
PWY-7219: adenosine ribonucleotides de novo biosynthesis|g__Bacteroides.s__Bacteroides_vulgatus	0.918295	0.979868
PWY-7219: adenosine ribonucleotides de novo biosynthesis|g__Bacteroides.s__Bacteroides_xylanisolvens	0.00140113	0.0160436
PWY-7219: adenosine ribonucleotides de novo biosynthesis|g__Clostridium.s__Clostridium_sp_ASF356	0.355967	0.507783
PWY-7219: adenosine ribonucleotides de novo biosynthesis|g__Clostridium.s__Clostridium_sp_ASF502	0.502394	0.65091
PWY-7219: adenosine ribonucleotides de novo biosynthesis|g__Dorea.s__Dorea_sp_5_2	0.0144559	0.094223
PWY-7219: adenosine ribonucleotides de novo biosynthesis|g__Enterococcus.s__Enterococcus_faecalis	0.355967	0.507783
PWY-7219: adenosine ribonucleotides de novo biosynthesis|g__Enterococcus.s__Enterococcus_gallinarum	0.355967	0.507783
PWY-7219: adenosine ribonucleotides de novo biosynthesis|g__Enterorhabdus.s__Enterorhabdus_caecimuris	0.0501402	0.177762
PWY-7219: adenosine ribonucleotides de novo biosynthesis|g__Escherichia.s__Escherichia_coli	0.173338	0.359401
PWY-7219: adenosine ribonucleotides de novo biosynthesis|g__Eubacterium.s__Eubacterium_plexicaudatum	0.586757	0.717085
PWY-7219: adenosine ribonucleotides de novo biosynthesis|g__Lactobacillus.s__Lactobacillus_murinus	0.000384	0.00573442
PWY-7219: adenosine ribonucleotides de novo biosynthesis|g__Lactobacillus.s__Lactobacillus_reuteri	2e-05	0.00206137
PWY-7219: adenosine ribonucleotides de novo biosynthesis|g__Mucispirillum.s__Mucispirillum_schaedleri	0.425896	0.56801
PWY-7219: adenosine ribonucleotides de novo biosynthesis|g__Oscillibacter.s__Oscillibacter_sp_1_3	0.517767	0.652859
PWY-7219: adenosine ribonucleotides de novo biosynthesis|g__Parabacteroides.s__Parabacteroides_distasonis	0.433717	0.574224
PWY-7219: adenosine ribonucleotides de novo biosynthesis|g__Parabacteroides.s__Parabacteroides_goldsteinii	0.458447	0.603195
PWY-7219: adenosine ribonucleotides de novo biosynthesis|g__Parabacteroides.s__Parabacteroides_merdae	0.700474	0.807164
PWY-7219: adenosine ribonucleotides de novo biosynthesis|g__Parasutterella.s__Parasutterella_excrementihominis	0.355967	0.507783
PWY-7219: adenosine ribonucleotides de novo biosynthesis|g__Pasteurella.s__Pasteurella_pneumotropica	0.355967	0.507783
PWY-7219: adenosine ribonucleotides de novo biosynthesis|g__Staphylococcus.s__Staphylococcus_lentus	0.355967	0.507783
PWY-7219: adenosine ribonucleotides de novo biosynthesis|g__Streptococcus.s__Streptococcus_thoraltensis	0.490307	0.637198
PWY-7219: adenosine ribonucleotides de novo biosynthesis|unclassified	0.000384	0.00573442
PWY-7220: adenosine deoxyribonucleotides de novo biosynthesis II	0.0190987	0.110338
PWY-7220: adenosine deoxyribonucleotides de novo biosynthesis II|g__Bacteroides.s__Bacteroides_vulgatus	0.680584	0.790697
PWY-7220: adenosine deoxyribonucleotides de novo biosynthesis II|g__Burkholderiales_noname.s__Burkholderiales_bacterium_1_1_47	1	1
PWY-7220: adenosine deoxyribonucleotides de novo biosynthesis II|g__Escherichia.s__Escherichia_coli	0.0519414	0.177762
PWY-7220: adenosine deoxyribonucleotides de novo biosynthesis II|g__Lactobacillus.s__Lactobacillus_reuteri	9.98e-05	0.00218603
PWY-7220: adenosine deoxyribonucleotides de novo biosynthesis II|g__Parasutterella.s__Parasutterella_excrementihominis	1	1
PWY-7220: adenosine deoxyribonucleotides de novo biosynthesis II|unclassified	0.138869	0.31688
PWY-7221: guanosine ribonucleotides de novo biosynthesis	0.112933	0.275503
PWY-7221: guanosine ribonucleotides de novo biosynthesis|g__Alistipes.s__Alistipes_senegalensis	0.281742	0.50083
PWY-7221: guanosine ribonucleotides de novo biosynthesis|g__Anaerotruncus.s__Anaerotruncus_sp_G3_2012	0.30473	0.507783
PWY-7221: guanosine ribonucleotides de novo biosynthesis|g__Bacteroides.s__Bacteroides_intestinalis	0.017088	0.104418
PWY-7221: guanosine ribonucleotides de novo biosynthesis|g__Bacteroides.s__Bacteroides_thetaiotaomicron	0.385352	0.526648
PWY-7221: guanosine ribonucleotides de novo biosynthesis|g__Bacteroides.s__Bacteroides_vulgatus	0.73884	0.836957
PWY-7221: guanosine ribonucleotides de novo biosynthesis|g__Bacteroides.s__Bacteroides_xylanisolvens	0.0020037	0.0212226
PWY-7221: guanosine ribonucleotides de novo biosynthesis|g__Burkholderiales_noname.s__Burkholderiales_bacterium_1_1_47	1	1
PWY-7221: guanosine ribonucleotides de novo biosynthesis|g__Dorea.s__Dorea_sp_5_2	0.0254463	0.127097
PWY-7221: guanosine ribonucleotides de novo biosynthesis|g__Enterococcus.s__Enterococcus_gallinarum	0.355967	0.507783
PWY-7221: guanosine ribonucleotides de novo biosynthesis|g__Enterorhabdus.s__Enterorhabdus_caecimuris	0.871331	0.947358
PWY-7221: guanosine ribonucleotides de novo biosynthesis|g__Escherichia.s__Escherichia_coli	0.0575296	0.184647
PWY-7221: guanosine ribonucleotides de novo biosynthesis|g__Lactobacillus.s__Lactobacillus_reuteri	7.95e-05	0.00206137
PWY-7221: guanosine ribonucleotides de novo biosynthesis|g__Mucispirillum.s__Mucispirillum_schaedleri	0.281432	0.50083
PWY-7221: guanosine ribonucleotides de novo biosynthesis|g__Parabacteroides.s__Parabacteroides_distasonis	0.433717	0.574224
PWY-7221: guanosine ribonucleotides de novo biosynthesis|g__Parabacteroides.s__Parabacteroides_goldsteinii	0.645859	0.763361
PWY-7221: guanosine ribonucleotides de novo biosynthesis|g__Parasutterella.s__Parasutterella_excrementihominis	1	1
PWY-7221: guanosine ribonucleotides de novo biosynthesis|g__Streptococcus.s__Streptococcus_thoraltensis	0.644086	0.763361
PWY-7221: guanosine ribonucleotides de novo biosynthesis|unclassified	0.578767	0.709348
PWY-7222: guanosine deoxyribonucleotides de novo biosynthesis II	0.0190987	0.110338
PWY-7222: guanosine deoxyribonucleotides de novo biosynthesis II|g__Bacteroides.s__Bacteroides_vulgatus	0.680584	0.790697
PWY-7222: guanosine deoxyribonucleotides de novo biosynthesis II|g__Burkholderiales_noname.s__Burkholderiales_bacterium_1_1_47	1	1
PWY-7222: guanosine deoxyribonucleotides de novo biosynthesis II|g__Escherichia.s__Escherichia_coli	0.0519414	0.177762
PWY-7222: guanosine deoxyribonucleotides de novo biosynthesis II|g__Lactobacillus.s__Lactobacillus_reuteri	9.98e-05	0.00218603
PWY-7222: guanosine deoxyribonucleotides de novo biosynthesis II|g__Parasutterella.s__Parasutterella_excrementihominis	1	1
PWY-7222: guanosine deoxyribonucleotides de novo biosynthesis II|unclassified	0.138869	0.31688
PWY-7228: superpathway of guanosine nucleotides de novo biosynthesis I	0.168978	0.354394
PWY-7228: superpathway of guanosine nucleotides de novo biosynthesis I|g__Bacteroides.s__Bacteroides_intestinalis	0.165518	0.35139
PWY-7228: superpathway of guanosine nucleotides de novo biosynthesis I|g__Bacteroides.s__Bacteroides_vulgatus	0.680584	0.790697
PWY-7228: superpathway of guanosine nucleotides de novo biosynthesis I|g__Burkholderiales_noname.s__Burkholderiales_bacterium_1_1_47	1	1
PWY-7228: superpathway of guanosine nucleotides de novo biosynthesis I|g__Escherichia.s__Escherichia_coli	0.0519414	0.177762
PWY-7228: superpathway of guanosine nucleotides de novo biosynthesis I|g__Lactobacillus.s__Lactobacillus_reuteri	7.95e-05	0.00206137
PWY-7228: superpathway of guanosine nucleotides de novo biosynthesis I|g__Mucispirillum.s__Mucispirillum_schaedleri	0.570369	0.705194
PWY-7228: superpathway of guanosine nucleotides de novo biosynthesis I|g__Parabacteroides.s__Parabacteroides_distasonis	0.433717	0.574224
PWY-7228: superpathway of guanosine nucleotides de novo biosynthesis I|g__Parabacteroides.s__Parabacteroides_goldsteinii	0.355967	0.507783
PWY-7228: superpathway of guanosine nucleotides de novo biosynthesis I|g__Parasutterella.s__Parasutterella_excrementihominis	1	1
PWY-7228: superpathway of guanosine nucleotides de novo biosynthesis I|unclassified	0.00860104	0.067067
PWY-7229: superpathway of adenosine nucleotides de novo biosynthesis I	0.0441167	0.168892
PWY-7229: superpathway of adenosine nucleotides de novo biosynthesis I|g__Bacteroides.s__Bacteroides_vulgatus	0.958854	1
PWY-7229: superpathway of adenosine nucleotides de novo biosynthesis I|g__Escherichia.s__Escherichia_coli	0.034845	0.151671
PWY-7229: superpathway of adenosine nucleotides de novo biosynthesis I|g__Lactobacillus.s__Lactobacillus_reuteri	6.31e-05	0.00206137
PWY-7229: superpathway of adenosine nucleotides de novo biosynthesis I|unclassified	0.0338277	0.151391
PWY-7234: inosine-5'-phosphate biosynthesis III	0.0908473	0.241562
PWY-7234: inosine-5'-phosphate biosynthesis III|g__Escherichia.s__Escherichia_coli	0.0221352	0.117793
PWY-7234: inosine-5'-phosphate biosynthesis III|g__Lactobacillus.s__Lactobacillus_reuteri	7.95e-05	0.00206137
PWY-7234: inosine-5'-phosphate biosynthesis III|unclassified	0.557901	0.691798
PWY-7235: superpathway of ubiquinol-6 biosynthesis (eukaryotic)	0.355967	0.507783
PWY-7237: myo-, chiro- and scillo-inositol degradation	0.185689	0.374495
PWY-7237: myo-, chiro- and scillo-inositol degradation|g__Clostridium.s__Clostridium_sp_ASF356	0.355967	0.507783
PWY-7237: myo-, chiro- and scillo-inositol degradation|g__Clostridium.s__Clostridium_sp_ASF502	0.165518	0.35139
PWY-7237: myo-, chiro- and scillo-inositol degradation|g__Dorea.s__Dorea_sp_5_2	0.0400359	0.159784
PWY-7237: myo-, chiro- and scillo-inositol degradation|g__Enterococcus.s__Enterococcus_gallinarum	1	1
PWY-7237: myo-, chiro- and scillo-inositol degradation|g__Oscillibacter.s__Oscillibacter_sp_1_3	0.517767	0.652859
PWY-7237: myo-, chiro- and scillo-inositol degradation|g__Ruminococcus.s__Ruminococcus_flavefaciens	0.355967	0.507783
PWY-7237: myo-, chiro- and scillo-inositol degradation|unclassified	0.168978	0.354394
PWY-7242: D-fructuronate degradation	0.138869	0.31688
PWY-7242: D-fructuronate degradation|g__Escherichia.s__Escherichia_coli	0.0623099	0.194584
PWY-7242: D-fructuronate degradation|unclassified	0.544604	0.679286
PWY-724: superpathway of L-lysine, L-threonine and L-methionine biosynthesis II	0.286858	0.504283
PWY-724: superpathway of L-lysine, L-threonine and L-methionine biosynthesis II|g__Anaerotruncus.s__Anaerotruncus_colihominis	0.355967	0.507783
PWY-724: superpathway of L-lysine, L-threonine and L-methionine biosynthesis II|g__Escherichia.s__Escherichia_coli	1	1
PWY-724: superpathway of L-lysine, L-threonine and L-methionine biosynthesis II|g__Lactobacillus.s__Lactobacillus_reuteri	7.95e-05	0.00206137
PWY-724: superpathway of L-lysine, L-threonine and L-methionine biosynthesis II|unclassified	0.0722612	0.214589
PWY-7254: TCA cycle VII (acetate-producers)	0.0987523	0.259327
PWY-7254: TCA cycle VII (acetate-producers)|g__Escherichia.s__Escherichia_coli	0.0941951	0.249421
PWY-7269: NAD/NADP-NADH/NADPH mitochondrial interconversion (yeast)	0.182477	0.37168
PWY-7269: NAD/NADP-NADH/NADPH mitochondrial interconversion (yeast)|g__Escherichia.s__Escherichia_coli	0.170645	0.354394
PWY-7279: aerobic respiration II (cytochrome c) (yeast)	0.607462	0.732528
PWY-7279: aerobic respiration II (cytochrome c) (yeast)|g__Helicobacter.s__Helicobacter_hepaticus	0.6412	0.763361
PWY-7279: aerobic respiration II (cytochrome c) (yeast)|unclassified	0.47012	0.612844
PWY-7282: 4-amino-2-methyl-5-phosphomethylpyrimidine biosynthesis (yeast)	0.000141	0.00271701
PWY-7282: 4-amino-2-methyl-5-phosphomethylpyrimidine biosynthesis (yeast)|g__Bacteroides.s__Bacteroides_xylanisolvens	0.00945984	0.0728695
PWY-7315: dTDP-N-acetylthomosamine biosynthesis	0.0639543	0.197471
PWY-7315: dTDP-N-acetylthomosamine biosynthesis|g__Escherichia.s__Escherichia_coli	0.0296477	0.137735
PWY-7323: superpathway of GDP-mannose-derived O-antigen building blocks biosynthesis	0.000328	0.00511849
PWY-7323: superpathway of GDP-mannose-derived O-antigen building blocks biosynthesis|g__Bacteroides.s__Bacteroides_xylanisolvens	0.14056	0.320164
PWY-7323: superpathway of GDP-mannose-derived O-antigen building blocks biosynthesis|g__Escherichia.s__Escherichia_coli	0.424505	0.56801
PWY-7323: superpathway of GDP-mannose-derived O-antigen building blocks biosynthesis|unclassified	5.14e-05	0.00206137
PWY-7328: superpathway of UDP-glucose-derived O-antigen building blocks biosynthesis	0.0552857	0.181889
PWY-7357: thiamin formation from pyrithiamine and oxythiamine (yeast)	4.04e-05	0.00206137
PWY-7357: thiamin formation from pyrithiamine and oxythiamine (yeast)|g__Anaerotruncus.s__Anaerotruncus_colihominis	0.355967	0.507783
PWY-7357: thiamin formation from pyrithiamine and oxythiamine (yeast)|g__Escherichia.s__Escherichia_coli	0.0484856	0.177762
PWY-7357: thiamin formation from pyrithiamine and oxythiamine (yeast)|g__Lactobacillus.s__Lactobacillus_reuteri	7.95e-05	0.00206137
PWY-7357: thiamin formation from pyrithiamine and oxythiamine (yeast)|unclassified	0.165518	0.35139
PWY-7371: 1,4-dihydroxy-6-naphthoate biosynthesis II	0.917518	0.979868
PWY-7371: 1,4-dihydroxy-6-naphthoate biosynthesis II|unclassified	0.708935	0.813058
PWY-7383: anaerobic energy metabolism (invertebrates, cytosol)	0.919734	0.979868
PWY-7383: anaerobic energy metabolism (invertebrates, cytosol)|unclassified	0.112933	0.275503
PWY-7388: octanoyl-[acyl-carrier protein] biosynthesis (mitochondria, yeast)	0.0129389	0.0898655
PWY-7388: octanoyl-[acyl-carrier protein] biosynthesis (mitochondria, yeast)|g__Escherichia.s__Escherichia_coli	0.0524938	0.177762
PWY-7388: octanoyl-[acyl-carrier protein] biosynthesis (mitochondria, yeast)|unclassified	0.0518362	0.177762
PWY-7392: taxadiene biosynthesis (engineered)	0.000153	0.00285921
PWY-7400: L-arginine biosynthesis IV (archaebacteria)	0.00860104	0.067067
PWY-7400: L-arginine biosynthesis IV (archaebacteria)|g__Escherichia.s__Escherichia_coli	0.0212131	0.117793
PWY-7400: L-arginine biosynthesis IV (archaebacteria)|unclassified	0.425896	0.56801
PWY-7409: phospholipid remodeling (phosphatidylethanolamine, yeast)	0.109643	0.275503
PWY-7409: phospholipid remodeling (phosphatidylethanolamine, yeast)|g__Escherichia.s__Escherichia_coli	0.0879235	0.238784
PWY-7539: 6-hydroxymethyl-dihydropterin diphosphate biosynthesis III (Chlamydia)	0.000116	0.00246292
PWY-7539: 6-hydroxymethyl-dihydropterin diphosphate biosynthesis III (Chlamydia)|g__Escherichia.s__Escherichia_coli	0.0611792	0.19343
PWY-7539: 6-hydroxymethyl-dihydropterin diphosphate biosynthesis III (Chlamydia)|g__Lactobacillus.s__Lactobacillus_reuteri	6.31e-05	0.00206137
PWY-7539: 6-hydroxymethyl-dihydropterin diphosphate biosynthesis III (Chlamydia)|unclassified	0.0373491	0.15433
PWY-7560: methylerythritol phosphate pathway II	0.0119745	0.086475
PWY-7560: methylerythritol phosphate pathway II|unclassified	0.28852	0.505805
PWY-7663: gondoate biosynthesis (anaerobic)	0.959818	1
PWY-7663: gondoate biosynthesis (anaerobic)|g__Bacteroides.s__Bacteroides_thetaiotaomicron	0.468623	0.611519
PWY-7663: gondoate biosynthesis (anaerobic)|g__Bacteroides.s__Bacteroides_xylanisolvens	0.00140113	0.0160436
PWY-7663: gondoate biosynthesis (anaerobic)|g__Escherichia.s__Escherichia_coli	0.0361976	0.15433
PWY-7663: gondoate biosynthesis (anaerobic)|unclassified	0.000795	0.0107488
PWY-7664: oleate biosynthesis IV (anaerobic)	0.0149468	0.0954642
PWY-7664: oleate biosynthesis IV (anaerobic)|g__Escherichia.s__Escherichia_coli	0.0524938	0.177762
PWY-7664: oleate biosynthesis IV (anaerobic)|unclassified	0.0518362	0.177762
PWY-821: superpathway of sulfur amino acid biosynthesis (Saccharomyces cerevisiae)	0.00435051	0.0386678
PWY-841: superpathway of purine nucleotides de novo biosynthesis I	0.0294758	0.137735
PWY-841: superpathway of purine nucleotides de novo biosynthesis I|g__Escherichia.s__Escherichia_coli	0.0532866	0.177762
PWY-841: superpathway of purine nucleotides de novo biosynthesis I|g__Lactobacillus.s__Lactobacillus_reuteri	9.98e-05	0.00218603
PWY-841: superpathway of purine nucleotides de novo biosynthesis I|unclassified	0.00124839	0.014829
PWY0-1061: superpathway of L-alanine biosynthesis	0.040103	0.159784
PWY0-1061: superpathway of L-alanine biosynthesis|g__Escherichia.s__Escherichia_coli	0.0212131	0.117793
PWY0-1061: superpathway of L-alanine biosynthesis|g__Pasteurella.s__Pasteurella_pneumotropica	0.355967	0.507783
PWY0-1061: superpathway of L-alanine biosynthesis|unclassified	0.693672	0.800778
PWY0-1241: ADP-L-glycero-&beta;-D-manno-heptose biosynthesis	0.30473	0.507783
PWY0-1241: ADP-L-glycero-&beta;-D-manno-heptose biosynthesis|g__Escherichia.s__Escherichia_coli	0.0465948	0.174696
PWY0-1241: ADP-L-glycero-&beta;-D-manno-heptose biosynthesis|unclassified	0.869403	0.946072
PWY0-1261: anhydromuropeptides recycling	0.228415	0.428193
PWY0-1261: anhydromuropeptides recycling|g__Escherichia.s__Escherichia_coli	0.186896	0.375268
PWY0-1277: 3-phenylpropanoate and 3-(3-hydroxyphenyl)propanoate degradation	0.0427223	0.165046
PWY0-1277: 3-phenylpropanoate and 3-(3-hydroxyphenyl)propanoate degradation|g__Escherichia.s__Escherichia_coli	0.0162821	0.101734
PWY0-1296: purine ribonucleosides degradation	0.0641665	0.197471
PWY0-1296: purine ribonucleosides degradation|g__Anaerotruncus.s__Anaerotruncus_colihominis	0.355967	0.507783
PWY0-1296: purine ribonucleosides degradation|g__Clostridium.s__Clostridium_sp_ASF356	0.355967	0.507783
PWY0-1296: purine ribonucleosides degradation|g__Clostridium.s__Clostridium_sp_ASF502	0.654766	0.763493
PWY0-1296: purine ribonucleosides degradation|g__Enterococcus.s__Enterococcus_gallinarum	1	1
PWY0-1296: purine ribonucleosides degradation|g__Escherichia.s__Escherichia_coli	0.0963185	0.253985
PWY0-1296: purine ribonucleosides degradation|g__Eubacterium.s__Eubacterium_plexicaudatum	0.205181	0.391568
PWY0-1296: purine ribonucleosides degradation|g__Lactobacillus.s__Lactobacillus_murinus	0.000402	0.00573442
PWY0-1296: purine ribonucleosides degradation|g__Lactobacillus.s__Lactobacillus_reuteri	7.95e-05	0.00206137
PWY0-1296: purine ribonucleosides degradation|g__Streptococcus.s__Streptococcus_thoraltensis	0.967438	1
PWY0-1296: purine ribonucleosides degradation|unclassified	0.959818	1
PWY0-1297: superpathway of purine deoxyribonucleosides degradation	0.544604	0.679286
PWY0-1297: superpathway of purine deoxyribonucleosides degradation|g__Enterococcus.s__Enterococcus_gallinarum	0.355967	0.507783
PWY0-1297: superpathway of purine deoxyribonucleosides degradation|g__Escherichia.s__Escherichia_coli	0.0421012	0.165046
PWY0-1297: superpathway of purine deoxyribonucleosides degradation|unclassified	0.153383	0.342619
PWY0-1298: superpathway of pyrimidine deoxyribonucleosides degradation	0.00765038	0.0605369
PWY0-1298: superpathway of pyrimidine deoxyribonucleosides degradation|g__Escherichia.s__Escherichia_coli	0.0325645	0.14835
PWY0-1298: superpathway of pyrimidine deoxyribonucleosides degradation|unclassified	0.517767	0.652859
PWY0-1319: CDP-diacylglycerol biosynthesis II	0.0294758	0.137735
PWY0-1319: CDP-diacylglycerol biosynthesis II|g__Bacteroides.s__Bacteroides_intestinalis	0.00313606	0.0297458
PWY0-1319: CDP-diacylglycerol biosynthesis II|g__Bacteroides.s__Bacteroides_thetaiotaomicron	0.826269	0.912414
PWY0-1319: CDP-diacylglycerol biosynthesis II|g__Bacteroides.s__Bacteroides_uniformis	0.840251	0.91907
PWY0-1319: CDP-diacylglycerol biosynthesis II|g__Bacteroides.s__Bacteroides_xylanisolvens	0.0798752	0.224605
PWY0-1319: CDP-diacylglycerol biosynthesis II|g__Clostridium.s__Clostridium_sp_ASF356	0.355967	0.507783
PWY0-1319: CDP-diacylglycerol biosynthesis II|g__Clostridium.s__Clostridium_sp_ASF502	0.765626	0.855858
PWY0-1319: CDP-diacylglycerol biosynthesis II|g__Dorea.s__Dorea_sp_5_2	0.0345348	0.151671
PWY0-1319: CDP-diacylglycerol biosynthesis II|g__Escherichia.s__Escherichia_coli	0.0553824	0.181889
PWY0-1319: CDP-diacylglycerol biosynthesis II|g__Eubacterium.s__Eubacterium_plexicaudatum	0.36914	0.516146
PWY0-1319: CDP-diacylglycerol biosynthesis II|g__Lactobacillus.s__Lactobacillus_reuteri	6.31e-05	0.00206137
PWY0-1319: CDP-diacylglycerol biosynthesis II|g__Mucispirillum.s__Mucispirillum_schaedleri	0.432153	0.574224
PWY0-1319: CDP-diacylglycerol biosynthesis II|g__Parabacteroides.s__Parabacteroides_distasonis	0.433717	0.574224
PWY0-1319: CDP-diacylglycerol biosynthesis II|g__Parabacteroides.s__Parabacteroides_merdae	0.518995	0.653111
PWY0-1319: CDP-diacylglycerol biosynthesis II|unclassified	0.286858	0.504283
PWY0-1338: polymyxin resistance	0.025109	0.127097
PWY0-1338: polymyxin resistance|g__Escherichia.s__Escherichia_coli	0.0141659	0.0932896
PWY0-1415: superpathway of heme biosynthesis from uroporphyrinogen-III	0.200601	0.391568
PWY0-1479: tRNA processing	0.179773	0.36913
PWY0-1479: tRNA processing|g__Burkholderiales_noname.s__Burkholderiales_bacterium_1_1_47	0.355967	0.507783
PWY0-1479: tRNA processing|g__Parasutterella.s__Parasutterella_excrementihominis	0.355967	0.507783
PWY0-1533: methylphosphonate degradation I	0.0259777	0.127975
PWY0-1533: methylphosphonate degradation I|g__Escherichia.s__Escherichia_coli	0.0198006	0.112854
PWY0-1586: peptidoglycan maturation (meso-diaminopimelate containing)	0.203542	0.391568
PWY0-1586: peptidoglycan maturation (meso-diaminopimelate containing)|g__Akkermansia.s__Akkermansia_muciniphila	0.355967	0.507783
PWY0-1586: peptidoglycan maturation (meso-diaminopimelate containing)|g__Escherichia.s__Escherichia_coli	0.122649	0.290834
PWY0-1586: peptidoglycan maturation (meso-diaminopimelate containing)|unclassified	0.511438	0.652859
PWY0-162: superpathway of pyrimidine ribonucleotides de novo biosynthesis	1	1
PWY0-162: superpathway of pyrimidine ribonucleotides de novo biosynthesis|g__Escherichia.s__Escherichia_coli	0.0532866	0.177762
PWY0-162: superpathway of pyrimidine ribonucleotides de novo biosynthesis|unclassified	1	1
PWY0-166: superpathway of pyrimidine deoxyribonucleotides de novo biosynthesis (E. coli)	0.0908473	0.241562
PWY0-166: superpathway of pyrimidine deoxyribonucleotides de novo biosynthesis (E. coli)|g__Burkholderiales_noname.s__Burkholderiales_bacterium_1_1_47	0.355967	0.507783
PWY0-166: superpathway of pyrimidine deoxyribonucleotides de novo biosynthesis (E. coli)|g__Escherichia.s__Escherichia_coli	0.0798752	0.224605
PWY0-166: superpathway of pyrimidine deoxyribonucleotides de novo biosynthesis (E. coli)|g__Parasutterella.s__Parasutterella_excrementihominis	0.355967	0.507783
PWY0-166: superpathway of pyrimidine deoxyribonucleotides de novo biosynthesis (E. coli)|unclassified	0.00191374	0.0211509
PWY0-321: phenylacetate degradation I (aerobic)	0.599466	0.725639
PWY0-321: phenylacetate degradation I (aerobic)|g__Escherichia.s__Escherichia_coli	0.599466	0.725639
PWY0-41: allantoin degradation IV (anaerobic)	0.355967	0.507783
PWY0-42: 2-methylcitrate cycle I	0.208819	0.396724
PWY0-781: aspartate superpathway	0.0499394	0.177762
PWY0-845: superpathway of pyridoxal 5'-phosphate biosynthesis and salvage	0.0140939	0.0932896
PWY0-845: superpathway of pyridoxal 5'-phosphate biosynthesis and salvage|g__Bacteroides.s__Bacteroides_thetaiotaomicron	0.327219	0.507783
PWY0-845: superpathway of pyridoxal 5'-phosphate biosynthesis and salvage|g__Bacteroides.s__Bacteroides_uniformis	0.355967	0.507783
PWY0-845: superpathway of pyridoxal 5'-phosphate biosynthesis and salvage|g__Bacteroides.s__Bacteroides_xylanisolvens	0.00123956	0.014829
PWY0-862: (5Z)-dodec-5-enoate biosynthesis	0.00962534	0.0732563
PWY0-862: (5Z)-dodec-5-enoate biosynthesis|g__Escherichia.s__Escherichia_coli	0.025109	0.127097
PWY0-862: (5Z)-dodec-5-enoate biosynthesis|unclassified	0.0518362	0.177762
PWY4FS-7: phosphatidylglycerol biosynthesis I (plastidic)	0.544604	0.679286
PWY4FS-7: phosphatidylglycerol biosynthesis I (plastidic)|g__Escherichia.s__Escherichia_coli	0.0119492	0.086475
PWY4FS-7: phosphatidylglycerol biosynthesis I (plastidic)|unclassified	0.315679	0.507783
PWY4FS-8: phosphatidylglycerol biosynthesis II (non-plastidic)	0.544604	0.679286
PWY4FS-8: phosphatidylglycerol biosynthesis II (non-plastidic)|g__Escherichia.s__Escherichia_coli	0.0119492	0.086475
PWY4FS-8: phosphatidylglycerol biosynthesis II (non-plastidic)|unclassified	0.315679	0.507783
PWY4LZ-257: superpathway of fermentation (Chlamydomonas reinhardtii)	0.117165	0.281429
PWY4LZ-257: superpathway of fermentation (Chlamydomonas reinhardtii)|unclassified	0.639562	0.763361
PWY66-389: phytol degradation	0.355967	0.507783
PWY66-399: gluconeogenesis III	0.762311	0.855858
PWY66-399: gluconeogenesis III|unclassified	0.568466	0.704139
PWY66-400: glycolysis VI (metazoan)	0.448301	0.590456
PWY66-400: glycolysis VI (metazoan)|g__Bacteroides.s__Bacteroides_xylanisolvens	0.0784449	0.224605
PWY66-400: glycolysis VI (metazoan)|g__Escherichia.s__Escherichia_coli	0.0221352	0.117793
PWY66-400: glycolysis VI (metazoan)|g__Pasteurella.s__Pasteurella_pneumotropica	0.355967	0.507783
PWY66-400: glycolysis VI (metazoan)|unclassified	0.64821	0.763361
PWY66-409: superpathway of purine nucleotide salvage	0.0306762	0.14178
PWY66-409: superpathway of purine nucleotide salvage|g__Escherichia.s__Escherichia_coli	0.0569443	0.183231
PWY66-422: D-galactose degradation V (Leloir pathway)	0.649848	0.763361
PWY66-422: D-galactose degradation V (Leloir pathway)|g__Escherichia.s__Escherichia_coli	0.0887406	0.240489
PWY66-422: D-galactose degradation V (Leloir pathway)|g__Lactobacillus.s__Lactobacillus_reuteri	7.95e-05	0.00206137
PWY66-422: D-galactose degradation V (Leloir pathway)|unclassified	0.0722612	0.214589
PWYG-321: mycolate biosynthesis	0.0129389	0.0898655
PWYG-321: mycolate biosynthesis|unclassified	0.0518362	0.177762
PYRIDNUCSAL-PWY: NAD salvage pathway I	0.0477343	0.177762
PYRIDNUCSAL-PWY: NAD salvage pathway I|g__Escherichia.s__Escherichia_coli	0.048909	0.177762
PYRIDNUCSYN-PWY: NAD biosynthesis I (from aspartate)	0.00234929	0.024475
PYRIDNUCSYN-PWY: NAD biosynthesis I (from aspartate)|g__Alistipes.s__Alistipes_senegalensis	0.286384	0.504283
PYRIDNUCSYN-PWY: NAD biosynthesis I (from aspartate)|g__Escherichia.s__Escherichia_coli	0.0524938	0.177762
PYRIDNUCSYN-PWY: NAD biosynthesis I (from aspartate)|unclassified	0.0811401	0.226657
PYRIDOXSYN-PWY: pyridoxal 5'-phosphate biosynthesis I	0.136699	0.314185
PYRIDOXSYN-PWY: pyridoxal 5'-phosphate biosynthesis I|g__Bacteroides.s__Bacteroides_thetaiotaomicron	0.327219	0.507783
PYRIDOXSYN-PWY: pyridoxal 5'-phosphate biosynthesis I|g__Bacteroides.s__Bacteroides_uniformis	0.355967	0.507783
PYRIDOXSYN-PWY: pyridoxal 5'-phosphate biosynthesis I|g__Bacteroides.s__Bacteroides_xylanisolvens	0.00123956	0.014829
PYRIDOXSYN-PWY: pyridoxal 5'-phosphate biosynthesis I|unclassified	1	1
REDCITCYC: TCA cycle VIII (helicobacter)	0.254635	0.461685
RHAMCAT-PWY: L-rhamnose degradation I	0.0501402	0.177762
RHAMCAT-PWY: L-rhamnose degradation I|g__Bacteroides.s__Bacteroides_thetaiotaomicron	0.80911	0.895801
RHAMCAT-PWY: L-rhamnose degradation I|g__Bacteroides.s__Bacteroides_xylanisolvens	0.00140113	0.0160436
RHAMCAT-PWY: L-rhamnose degradation I|g__Escherichia.s__Escherichia_coli	0.0149468	0.0954642
RHAMCAT-PWY: L-rhamnose degradation I|unclassified	0.448301	0.590456
RIBOSYN2-PWY: flavin biosynthesis I (bacteria and plants)	0.0908473	0.241562
RIBOSYN2-PWY: flavin biosynthesis I (bacteria and plants)|g__Escherichia.s__Escherichia_coli	0.245734	0.449394
RIBOSYN2-PWY: flavin biosynthesis I (bacteria and plants)|unclassified	0.511438	0.652859
SALVADEHYPOX-PWY: adenosine nucleotides degradation II	0.649848	0.763361
SALVADEHYPOX-PWY: adenosine nucleotides degradation II|g__Escherichia.s__Escherichia_coli	0.0491089	0.177762
SALVADEHYPOX-PWY: adenosine nucleotides degradation II|unclassified	0.286858	0.504283
SER-GLYSYN-PWY: superpathway of L-serine and glycine biosynthesis I	0.112933	0.275503
SER-GLYSYN-PWY: superpathway of L-serine and glycine biosynthesis I|g__Enterococcus.s__Enterococcus_gallinarum	1	1
SER-GLYSYN-PWY: superpathway of L-serine and glycine biosynthesis I|g__Escherichia.s__Escherichia_coli	0.0424225	0.165046
SER-GLYSYN-PWY: superpathway of L-serine and glycine biosynthesis I|unclassified	0.0722612	0.214589
SO4ASSIM-PWY: sulfate reduction I (assimilatory)	0.236595	0.440927
SO4ASSIM-PWY: sulfate reduction I (assimilatory)|g__Escherichia.s__Escherichia_coli	0.0317879	0.145857
SO4ASSIM-PWY: sulfate reduction I (assimilatory)|unclassified	0.465889	0.609464
SULFATE-CYS-PWY: superpathway of sulfate assimilation and cysteine biosynthesis	0.354317	0.507783
SULFATE-CYS-PWY: superpathway of sulfate assimilation and cysteine biosynthesis|g__Escherichia.s__Escherichia_coli	0.0429081	0.165261
SULFATE-CYS-PWY: superpathway of sulfate assimilation and cysteine biosynthesis|unclassified	0.156781	0.348373
TCA-GLYOX-BYPASS: superpathway of glyoxylate bypass and TCA	0.0395584	0.159615
TCA-GLYOX-BYPASS: superpathway of glyoxylate bypass and TCA|g__Escherichia.s__Escherichia_coli	0.0220489	0.117793
TCA: TCA cycle I (prokaryotic)	0.0311368	0.143387
TCA: TCA cycle I (prokaryotic)|g__Escherichia.s__Escherichia_coli	0.0252543	0.127097
THISYN-PWY: superpathway of thiamin diphosphate biosynthesis I	0.0205789	0.116767
THISYNARA-PWY: superpathway of thiamin diphosphate biosynthesis III (eukaryotes)	0.0209943	0.117793
THISYNARA-PWY: superpathway of thiamin diphosphate biosynthesis III (eukaryotes)|g__Anaerotruncus.s__Anaerotruncus_colihominis	0.355967	0.507783
THISYNARA-PWY: superpathway of thiamin diphosphate biosynthesis III (eukaryotes)|g__Bacteroides.s__Bacteroides_xylanisolvens	0.00313606	0.0297458
THISYNARA-PWY: superpathway of thiamin diphosphate biosynthesis III (eukaryotes)|unclassified	0.0791609	0.224605
THRESYN-PWY: superpathway of L-threonine biosynthesis	0.335834	0.507783
THRESYN-PWY: superpathway of L-threonine biosynthesis|g__Anaerotruncus.s__Anaerotruncus_colihominis	0.355967	0.507783
THRESYN-PWY: superpathway of L-threonine biosynthesis|g__Escherichia.s__Escherichia_coli	0.0862055	0.236646
THRESYN-PWY: superpathway of L-threonine biosynthesis|g__Lactobacillus.s__Lactobacillus_reuteri	7.95e-05	0.00206137
THRESYN-PWY: superpathway of L-threonine biosynthesis|unclassified	0.00348595	0.0321061
TRNA-CHARGING-PWY: tRNA charging	0.0722612	0.214589
TRNA-CHARGING-PWY: tRNA charging|unclassified	0.0221499	0.117793
TRPSYN-PWY: L-tryptophan biosynthesis	0.879847	0.948503
TRPSYN-PWY: L-tryptophan biosynthesis|g__Bacteroides.s__Bacteroides_xylanisolvens	0.355967	0.507783
TRPSYN-PWY: L-tryptophan biosynthesis|g__Escherichia.s__Escherichia_coli	0.522224	0.656525
TRPSYN-PWY: L-tryptophan biosynthesis|unclassified	0.959818	1
UBISYN-PWY: superpathway of ubiquinol-8 biosynthesis (prokaryotic)	0.0798752	0.224605
UBISYN-PWY: superpathway of ubiquinol-8 biosynthesis (prokaryotic)|g__Escherichia.s__Escherichia_coli	0.0700164	0.212385
UDPNAGSYN-PWY: UDP-N-acetyl-D-glucosamine biosynthesis I	0.000211	0.00363083
UDPNAGSYN-PWY: UDP-N-acetyl-D-glucosamine biosynthesis I|g__Escherichia.s__Escherichia_coli	0.149918	0.338447
UDPNAGSYN-PWY: UDP-N-acetyl-D-glucosamine biosynthesis I|g__Lactobacillus.s__Lactobacillus_reuteri	7.95e-05	0.00206137
VALSYN-PWY: L-valine biosynthesis	0.362158	0.514304
VALSYN-PWY: L-valine biosynthesis|g__Akkermansia.s__Akkermansia_muciniphila	0.355967	0.507783
VALSYN-PWY: L-valine biosynthesis|g__Alistipes.s__Alistipes_senegalensis	0.281742	0.50083
VALSYN-PWY: L-valine biosynthesis|g__Anaerotruncus.s__Anaerotruncus_sp_G3_2012	0.0903668	0.241562
VALSYN-PWY: L-valine biosynthesis|g__Bacteroides.s__Bacteroides_intestinalis	0.0075025	0.0599728
VALSYN-PWY: L-valine biosynthesis|g__Bacteroides.s__Bacteroides_vulgatus	0.757512	0.853649
VALSYN-PWY: L-valine biosynthesis|g__Bacteroides.s__Bacteroides_xylanisolvens	0.00116716	0.0146896
VALSYN-PWY: L-valine biosynthesis|g__Clostridium.s__Clostridium_sp_ASF356	0.355967	0.507783
VALSYN-PWY: L-valine biosynthesis|g__Clostridium.s__Clostridium_sp_ASF502	0.654766	0.763493
VALSYN-PWY: L-valine biosynthesis|g__Dorea.s__Dorea_sp_5_2	0.0254463	0.127097
VALSYN-PWY: L-valine biosynthesis|g__Enterococcus.s__Enterococcus_gallinarum	0.355967	0.507783
VALSYN-PWY: L-valine biosynthesis|g__Enterorhabdus.s__Enterorhabdus_caecimuris	0.0568071	0.183231
VALSYN-PWY: L-valine biosynthesis|g__Escherichia.s__Escherichia_coli	0.0975268	0.256639
VALSYN-PWY: L-valine biosynthesis|g__Eubacterium.s__Eubacterium_plexicaudatum	0.742282	0.83936
VALSYN-PWY: L-valine biosynthesis|g__Helicobacter.s__Helicobacter_hepaticus	0.737364	0.83603
VALSYN-PWY: L-valine biosynthesis|g__Mucispirillum.s__Mucispirillum_schaedleri	0.411123	0.554711
VALSYN-PWY: L-valine biosynthesis|g__Parabacteroides.s__Parabacteroides_distasonis	0.373023	0.51802
VALSYN-PWY: L-valine biosynthesis|g__Parabacteroides.s__Parabacteroides_goldsteinii	0.231051	0.431862
VALSYN-PWY: L-valine biosynthesis|g__Parabacteroides.s__Parabacteroides_merdae	0.342682	0.507783
VALSYN-PWY: L-valine biosynthesis|g__Staphylococcus.s__Staphylococcus_lentus	0.355967	0.507783
VALSYN-PWY: L-valine biosynthesis|unclassified	0.242784	0.445923
